# Supplementary material for: Diethyl 2-tert-butyl-4,11-dioxo-2,3-di­hydro-cis-1H,5H,10H-2,3a,4a,10a,11a-penta­azabenzo[f]indeno[2,1,7-ija]azulene-11b,11c-dicarboxyl­ate
Source: Acta Crystallogr Sect E Struct Rep Online. 2010 Jan 9;66(Pt 2):o289. doi: 10.1107/S1600536810000097 (PMC2979957; doi:10.1107/S1600536810000097)
Supplement: Supplementary file 1 [file e-66-0o289-sup1.cif]

##############################################################################
###                                                                        ###
###        Electronic paper (Acta Crystallographica Section E)             ###
###                                                                        ###
##############################################################################
#                                                                            #
# This CIF contains the data in a paper accepted for publication in Acta     #
# Crystallographica Section E. It conforms to the requirements of Notes      #
# for Authors for Section E, and has been peer reviewed under the auspices   #
# of the IUCr Commission on Journals.                                        #
#                                                                            #
# Full details of the Crystallographic Information File format               #
# are given in the paper "The Crystallographic Information File (CIF):       #
# a New Standard Archive File for Crystallography" by S. R. Hall, F. H.      #
# Allen and I. D. Brown [Acta Cryst. (1991), A47, 655-685].                  #
#                                                                            #
# The current version of the core CIF dictionary is obtainable from          #
# ftp://ftp.iucr.org/pub/cif_core.dic. The current version number is 2.4.    #
#                                                                            #
# Software is freely available for graphical display of the structure(s) in  #
# this CIF.  For information consult the CIF home page http://www.iucr.org/  #
# cif/home.html                                                              #
#                                                                            #
# This file may be used for bona fide research purposes within the           #
# scientific community so long as proper attribution is given to the journal # 
# article from which it was obtained.                                        #
#                                                                            #
##############################################################################
                                             
data_I
_audit_creation_method     SHELXL-97
_chemical_name_systematic
;
Diethyl 2-<i>tert</i>-butyl-4,11-dioxo-2,3-dihydro-<i>cis</i>-
1<i>H</i>,5<i>H</i>,10<i>H</i>-2,3a,4a,10a,11a-
pentaazabenzo[<i>f</i>]indeno[2,1,7<i>ija</i>]azulene-11b,11c-dicarboxylate
;
_chemical_name_common     ?
_chemical_formula_moiety     'C24 H31 N5 O6'
_chemical_formula_sum     'C24 H31 N5 O6'
_chemical_formula_iupac     'C24 H31 N5 O6'
_chemical_formula_weight     485.54
_chemical_melting_point     ?
_symmetry_cell_setting     Triclinic
_symmetry_space_group_name_H-M     'P -1'
loop_
    _symmetry_equiv_pos_as_xyz
    'x, y, z'
    '-x, -y, -z'
_cell_length_a     10.7133(14)
_cell_length_b     11.1013(15)
_cell_length_c     11.3352(15)
_cell_angle_alpha     100.493(2)
_cell_angle_beta     105.438(2)
_cell_angle_gamma     102.445(2)
_cell_volume     1227.2(3)
_cell_formula_units_Z     2
_cell_measurement_reflns_used     2728
_cell_measurement_theta_min     2.33
_cell_measurement_theta_max     23.27
_cell_measurement_temperature     292(2)
_exptl_crystal_description     block
_exptl_crystal_colour     colourless
_exptl_crystal_size_max     0.30
_exptl_crystal_size_mid     0.20
_exptl_crystal_size_min     0.20
_exptl_crystal_density_diffrn     1.314
_exptl_crystal_density_meas     ?
_exptl_crystal_density_method     'not measured'
_exptl_crystal_F_000     516
_exptl_absorpt_coefficient_mu     0.096
_exptl_absorpt_correction_type     none
_exptl_absorpt_process_details     ?
_exptl_absorpt_correction_T_min     ?
_exptl_absorpt_correction_T_max     ?
_exptl_special_details
;
;
_diffrn_ambient_temperature     292(2)
_diffrn_radiation_type     MoK\a
_diffrn_radiation_wavelength     0.71073
_diffrn_radiation_source     'fine-focus sealed tube'
_diffrn_radiation_monochromator     graphite
_diffrn_measurement_device_type     'Bruker SMART 4K CCD area-detector'
_diffrn_measurement_method     'phi and omega scans'
_diffrn_detector_area_resol_mean     ?
_diffrn_reflns_number     9853
_diffrn_reflns_av_R_equivalents     0.0514
_diffrn_reflns_av_sigmaI/netI     0.0535
_diffrn_reflns_theta_min     1.93
_diffrn_reflns_theta_max     25.00
_diffrn_reflns_theta_full     25.00
_diffrn_measured_fraction_theta_max     0.984
_diffrn_measured_fraction_theta_full     0.984
_diffrn_reflns_limit_h_min     -12
_diffrn_reflns_limit_h_max     12
_diffrn_reflns_limit_k_min     -13
_diffrn_reflns_limit_k_max     13
_diffrn_reflns_limit_l_min     -13
_diffrn_reflns_limit_l_max     13
_diffrn_standards_number     ?
_diffrn_standards_interval_count     ?
_diffrn_standards_interval_time     ?
_diffrn_standards_decay_%     ?
_refine_special_details
;
Refinement of <i>F</i>^2^ against ALL reflections. The weighted <i>R</i>-factor
<i>wR</i> and goodness of fit <i>S</i> are based on <i>F</i>^2^, conventional
<i>R</i>-factors <i>R</i> are based on <i>F</i>, with <i>F</i> set to zero for
negative <i>F</i>^2^. The threshold expression of <i>F</i>^2^ >
\s(<i>F</i>^2^) is used only for calculating <i>R</i>-factors(gt) <i>etc</i>.
and is not relevant to the choice of reflections for refinement.
<i>R</i>-factors based on <i>F</i>^2^ are statistically about twice as large
as those based on <i>F</i>, and <i>R</i>- factors based on ALL data will be
even larger.
;
_reflns_number_total     4253
_reflns_number_gt     2734
_reflns_threshold_expression     I>2sigma(I)
_refine_ls_structure_factor_coef     Fsqd
_refine_ls_matrix_type     full
_refine_ls_R_factor_all     0.0941
_refine_ls_R_factor_gt     0.0622
_refine_ls_wR_factor_gt     0.1728
_refine_ls_wR_factor_ref     0.1949
_refine_ls_goodness_of_fit_ref     1.025
_refine_ls_restrained_S_all     1.131
_refine_ls_number_reflns     4253
_refine_ls_number_parameters     397
_refine_ls_number_restraints     99
_refine_ls_hydrogen_treatment     constr
_refine_ls_weighting_scheme     calc
_refine_ls_weighting_details
                 'calc w=1/[\s^2^(Fo^2^)+(0.1160P)^2^] where P=(Fo^2^+2Fc^2^)/3'
_atom_sites_solution_hydrogens     geom
_atom_sites_solution_primary     direct
_atom_sites_solution_secondary     difmap
_refine_ls_shift/su_max     0.000
_refine_ls_shift/su_mean     0.000
_refine_diff_density_max     0.456
_refine_diff_density_min     -0.271
_refine_ls_extinction_method     none
_refine_ls_extinction_coef     ?
loop_
    _atom_type_symbol
    _atom_type_description
    _atom_type_scat_dispersion_real
    _atom_type_scat_dispersion_imag
    _atom_type_scat_source
    'C' 'C' 0.0033 0.0016
                         'International Tables Vol C Tables 4.2.6.8 and 6.1.1.4'
    'H' 'H' 0.0000 0.0000
                         'International Tables Vol C Tables 4.2.6.8 and 6.1.1.4'
    'N' 'N' 0.0061 0.0033
                         'International Tables Vol C Tables 4.2.6.8 and 6.1.1.4'
    'O' 'O' 0.0106 0.0060
                         'International Tables Vol C Tables 4.2.6.8 and 6.1.1.4'
_computing_data_collection     'SMART (Bruker, 1997)'
_computing_cell_refinement     'SAINT (Bruker, 1999)'
_computing_data_reduction     'SAINT (Bruker, 1999)'
_computing_structure_solution     'SHELXS97 (Sheldrick, 2008)'
_computing_structure_refinement     'SHELXL97 (Sheldrick, 2008)'
_computing_molecular_graphics     'SHELXTL (Sheldrick, 2008)'
_computing_publication_material     'SHELXTL (Sheldrick, 2008)'
loop_
    _atom_site_type_symbol
    _atom_site_label
    _atom_site_fract_x
    _atom_site_fract_y
    _atom_site_fract_z
    _atom_site_U_iso_or_equiv
    _atom_site_adp_type
    _atom_site_calc_flag
    _atom_site_refinement_flags
    _atom_site_occupancy
    _atom_site_disorder_assembly
    _atom_site_disorder_group
    C C1 0.2330(3) -0.0629(3) 0.5732(4) 0.0707(9) Uani d . 1 . .
    C C2 0.1387(4) -0.1323(3) 0.4603(5) 0.0946(12) Uani d . 1 . .
    H H2 0.1646 -0.1474 0.3881 0.114 Uiso calc R 1 . .
    C C3 0.0032(5) -0.1810(4) 0.4517(7) 0.131(2) Uani d . 1 . .
    H H3 -0.0605 -0.2276 0.3745 0.157 Uiso calc R 1 . .
    C C4 -0.0332(6) -0.1590(6) 0.5575(10) 0.141(3) Uani d . 1 . .
    H H4 -0.1225 -0.1915 0.5525 0.169 Uiso calc R 1 . .
    C C5 0.0599(6) -0.0892(5) 0.6724(7) 0.1203(18) Uani d . 1 . .
    H H5 0.0326 -0.0752 0.7439 0.144 Uiso calc R 1 . .
    C C6 0.1936(4) -0.0398(3) 0.6825(4) 0.0825(11) Uani d . 1 . .
    C C7 0.2936(5) 0.0298(3) 0.8120(4) 0.0916(12) Uani d . 1 D .
    H H7A 0.2447 0.0388 0.8723 0.110 Uiso calc R 1 . .
    H H7B 0.3532 -0.0220 0.8374 0.110 Uiso calc R 1 . .
    C C8 0.3760(3) -0.0180(2) 0.5746(3) 0.0634(8) Uani d . 1 D .
    H H8A 0.4280 -0.0669 0.6193 0.076 Uiso calc R 1 . .
    H H8B 0.3772 -0.0372 0.4880 0.076 Uiso calc R 1 . .
    C C9 0.4226(3) 0.2080(2) 0.5675(2) 0.0450(6) Uani d . 1 D .
    C C10 0.3472(3) 0.2665(3) 0.8592(3) 0.0641(8) Uani d . 1 D .
    C C11 0.4844(3) 0.1701(2) 0.7674(2) 0.0576(7) Uani d . 1 D .
    C C12 0.5931(4) 0.1179(3) 0.8426(3) 0.0844(11) Uani d D 1 . .
    C C13 0.7589(10) 0.0161(11) 0.8247(10) 0.138(4) Uani d PDU 0.58(13) A 1
    H H13A 0.7778 -0.0399 0.7594 0.166 Uiso calc PR 0.58 A 1
    H H13B 0.7242 -0.0352 0.8757 0.166 Uiso calc PR 0.58 A 1
    C C14 0.8840(12) 0.1122(12) 0.9046(13) 0.184(6) Uani d PDU 0.58(13) A 1
    H H14A 0.9079 0.1746 0.8599 0.276 Uiso calc PR 0.58 A 1
    H H14B 0.9548 0.0719 0.9253 0.276 Uiso calc PR 0.58 A 1
    H H14C 0.8712 0.1533 0.9809 0.276 Uiso calc PR 0.58 A 1
    C C15 0.5263(3) 0.3179(2) 0.7817(2) 0.0504(7) Uani d . 1 . .
    C C16 0.6759(4) 0.3861(3) 0.8485(3) 0.0730(9) Uani d D 1 B .
    C C17 0.8800(10) 0.4862(14) 0.8238(14) 0.188(5) Uani d PDU 0.56(12) B 1
    H H17A 0.9208 0.4584 0.8974 0.225 Uiso calc PR 0.56 B 1
    H H17B 0.9202 0.4634 0.7588 0.225 Uiso calc PR 0.56 B 1
    C C18 0.8945(16) 0.6226(16) 0.856(2) 0.190(8) Uani d PDU 0.56 B 1
    H H18A 0.8694 0.6505 0.7802 0.286 Uiso calc PR 0.56 B 1
    H H18B 0.9865 0.6674 0.9046 0.286 Uiso calc PR 0.56 B 1
    H H18C 0.8370 0.6399 0.9055 0.286 Uiso calc PR 0.56 B 1
    C C19 0.4409(3) 0.4385(2) 0.6278(2) 0.0519(7) Uani d . 1 . .
    H H19A 0.3984 0.4254 0.5377 0.062 Uiso calc R 1 D .
    H H19B 0.5196 0.5119 0.6559 0.062 Uiso calc R 1 . .
    C C20 0.4129(3) 0.4808(2) 0.8311(2) 0.0569(7) Uani d . 1 . .
    H H20A 0.4942 0.5514 0.8604 0.068 Uiso calc R 1 D .
    H H20B 0.3532 0.5012 0.8779 0.068 Uiso calc R 1 . .
    C C21 0.2878(3) 0.5689(3) 0.6669(3) 0.0642(8) Uani d . 1 . .
    C C22 0.1716(4) 0.5641(4) 0.7200(4) 0.0937(11) Uani d . 1 D .
    H H22A 0.1086 0.4808 0.6865 0.141 Uiso calc R 1 . .
    H H22B 0.1272 0.6267 0.6965 0.141 Uiso calc R 1 . .
    H H22C 0.2053 0.5818 0.8106 0.141 Uiso calc R 1 . .
    C C23 0.3910(4) 0.7005(3) 0.7234(4) 0.0996(12) Uani d . 1 D .
    H H23A 0.4286 0.7134 0.8132 0.149 Uiso calc R 1 . .
    H H23B 0.3472 0.7654 0.7068 0.149 Uiso calc R 1 . .
    H H23C 0.4616 0.7051 0.6857 0.149 Uiso calc R 1 . .
    C C24 0.2300(4) 0.5452(4) 0.5232(3) 0.0966(12) Uani d . 1 D .
    H H24A 0.3019 0.5505 0.4871 0.145 Uiso calc R 1 . .
    H H24B 0.1848 0.6085 0.5040 0.145 Uiso calc R 1 . .
    H H24C 0.1671 0.4620 0.4885 0.145 Uiso calc R 1 . .
    C C13' 0.8049(12) 0.0858(17) 0.867(2) 0.169(8) Uani d PDU 0.42(13) C 2
    H H13C 0.8264 0.1281 0.9558 0.203 Uiso calc PR 0.42 C 2
    H H13D 0.8837 0.1142 0.8419 0.203 Uiso calc PR 0.42 C 2
    C C14' 0.7753(15) -0.0522(15) 0.8527(12) 0.165(6) Uani d PDU 0.42(13) C 2
    H H14D 0.7121 -0.0780 0.8957 0.248 Uiso calc PR 0.42 C 2
    H H14E 0.8571 -0.0735 0.8885 0.248 Uiso calc PR 0.42 C 2
    H H14F 0.7374 -0.0957 0.7645 0.248 Uiso calc PR 0.42 C 2
    C C17' 0.8558(11) 0.5710(11) 0.8799(13) 0.095(3) Uani d PDU 0.44(12) B 2
    H H17C 0.9176 0.5259 0.8575 0.113 Uiso calc PR 0.44 B 2
    H H17D 0.8793 0.5963 0.9713 0.113 Uiso calc PR 0.44 B 2
    C C18' 0.8578(12) 0.6842(12) 0.8253(13) 0.127(5) Uani d PDU 0.44(12) B 2
    H H18D 0.8380 0.6571 0.7353 0.190 Uiso calc PR 0.44 B 2
    H H18E 0.9454 0.7444 0.8619 0.190 Uiso calc PR 0.44 B 2
    H H18F 0.7913 0.7236 0.8435 0.190 Uiso calc PR 0.44 B 2
    N N1 0.4438(2) 0.11805(18) 0.63279(19) 0.0510(6) Uani d . 1 . .
    N N2 0.3746(3) 0.1548(2) 0.8183(2) 0.0725(8) Uani d . 1 . .
    N N3 0.4818(2) 0.32668(18) 0.65159(18) 0.0479(5) Uani d . 1 D .
    N N4 0.4467(2) 0.3659(2) 0.85387(19) 0.0550(6) Uani d . 1 D .
    N N5 0.3465(2) 0.46257(18) 0.69526(18) 0.0503(6) Uani d . 1 D .
    O O1 0.36756(19) 0.18819(16) 0.45526(17) 0.0599(5) Uani d . 1 . .
    O O2 0.2539(3) 0.2773(2) 0.8978(2) 0.0899(8) Uani d . 1 . .
    O O3 0.5872(17) 0.0875(14) 0.9359(8) 0.135(5) Uani d PDU 0.58(13) D 1
    O O4 0.6596(7) 0.0723(8) 0.7670(7) 0.098(3) Uani d PDU 0.58(13) A 1
    O O5 0.7302(5) 0.3777(6) 0.9524(3) 0.0774(14) Uani d PD 0.56(12) B 1
    O O6 0.7316(6) 0.4306(9) 0.7765(6) 0.136(3) Uani d PDU 0.56 B 1
    O O3' 0.624(2) 0.1280(19) 0.9535(9) 0.124(6) Uani d PDU 0.42(13) D 2
    O O4' 0.6965(9) 0.1227(10) 0.7948(10) 0.086(3) Uani d PDU 0.42(13) C 2
    O O5' 0.7607(13) 0.3412(14) 0.893(2) 0.259(8) Uani d PDU 0.44(12) B 2
    O O6' 0.7172(6) 0.4933(5) 0.8223(8) 0.091(3) Uani d PD 0.44(12) B 2
loop_
    _atom_site_aniso_label
    _atom_site_aniso_U_11
    _atom_site_aniso_U_22
    _atom_site_aniso_U_33
    _atom_site_aniso_U_12
    _atom_site_aniso_U_13
    _atom_site_aniso_U_23
    C1 0.068(2) 0.0460(16) 0.113(3) 0.0248(15) 0.034(2) 0.0346(17)
    C2 0.074(3) 0.0547(19) 0.145(4) 0.0146(18) 0.015(3) 0.033(2)
    C3 0.086(4) 0.074(3) 0.220(7) 0.019(2) 0.015(4) 0.060(4)
    C4 0.075(3) 0.089(3) 0.287(9) 0.031(3) 0.067(5) 0.092(5)
    C5 0.102(4) 0.084(3) 0.235(6) 0.047(3) 0.100(4) 0.089(4)
    C6 0.081(2) 0.0564(18) 0.151(4) 0.0345(18) 0.068(3) 0.059(2)
    C7 0.130(3) 0.073(2) 0.116(3) 0.041(2) 0.082(3) 0.051(2)
    C8 0.069(2) 0.0480(15) 0.082(2) 0.0226(14) 0.0330(16) 0.0182(14)
    C9 0.0465(15) 0.0489(14) 0.0454(15) 0.0169(11) 0.0220(12) 0.0110(12)
    C10 0.094(2) 0.0698(18) 0.0530(17) 0.0396(17) 0.0424(17) 0.0273(14)
    C11 0.076(2) 0.0577(15) 0.0579(18) 0.0337(14) 0.0313(15) 0.0261(13)
    C12 0.119(3) 0.083(2) 0.068(2) 0.054(2) 0.026(2) 0.035(2)
    C13 0.142(7) 0.122(7) 0.149(7) 0.104(6) 0.001(5) 0.015(6)
    C14 0.126(9) 0.213(12) 0.166(10) 0.093(9) -0.029(8) -0.008(8)
    C15 0.0614(18) 0.0584(15) 0.0383(14) 0.0277(13) 0.0170(13) 0.0143(12)
    C16 0.070(2) 0.082(2) 0.071(2) 0.0379(19) 0.0151(19) 0.0211(18)
    C17 0.133(8) 0.218(10) 0.195(9) 0.029(7) 0.039(7) 0.052(8)
    C18 0.122(13) 0.208(17) 0.178(15) 0.043(12) -0.013(10) -0.010(12)
    C19 0.0669(18) 0.0457(13) 0.0460(15) 0.0161(12) 0.0200(13) 0.0153(11)
    C20 0.0750(19) 0.0546(15) 0.0469(16) 0.0286(14) 0.0211(14) 0.0119(12)
    C21 0.077(2) 0.0558(16) 0.0696(19) 0.0343(15) 0.0210(16) 0.0244(14)
    C22 0.097(3) 0.101(3) 0.112(3) 0.060(2) 0.044(2) 0.040(2)
    C23 0.121(3) 0.0509(18) 0.133(3) 0.0342(19) 0.037(3) 0.0299(19)
    C24 0.128(3) 0.106(3) 0.073(2) 0.072(3) 0.018(2) 0.038(2)
    C13' 0.144(12) 0.169(12) 0.190(13) 0.068(9) 0.028(9) 0.047(9)
    C14' 0.185(12) 0.174(12) 0.103(8) 0.125(11) -0.024(8) -0.029(8)
    C17' 0.053(6) 0.077(6) 0.121(7) -0.002(4) 0.016(5) -0.013(5)
    C18' 0.093(8) 0.138(9) 0.100(7) -0.040(7) -0.001(7) 0.043(7)
    N1 0.0648(14) 0.0454(11) 0.0523(13) 0.0213(10) 0.0270(11) 0.0156(10)
    N2 0.108(2) 0.0633(14) 0.0836(17) 0.0394(14) 0.0650(16) 0.0379(13)
    N3 0.0620(14) 0.0450(12) 0.0406(12) 0.0193(10) 0.0175(10) 0.0132(10)
    N4 0.0752(16) 0.0602(13) 0.0400(12) 0.0315(12) 0.0226(11) 0.0169(10)
    N5 0.0635(14) 0.0456(11) 0.0454(12) 0.0202(10) 0.0181(11) 0.0133(9)
    O1 0.0706(13) 0.0613(11) 0.0430(11) 0.0178(9) 0.0145(10) 0.0078(9)
    O2 0.122(2) 0.0931(16) 0.1017(17) 0.0523(14) 0.0815(16) 0.0441(13)
    O3 0.172(10) 0.171(9) 0.107(7) 0.076(7) 0.047(6) 0.111(7)
    O4 0.086(4) 0.109(5) 0.080(4) 0.054(4) -0.009(3) -0.002(3)
    O5 0.072(3) 0.115(4) 0.0313(19) 0.032(3) -0.0084(19) 0.015(2)
    O6 0.070(4) 0.231(7) 0.089(4) -0.007(5) 0.016(3) 0.069(5)
    O3' 0.141(11) 0.172(12) 0.069(6) 0.092(10) 0.012(5) 0.028(5)
    O4' 0.075(5) 0.108(7) 0.082(6) 0.057(5) 0.013(5) 0.018(5)
    O5' 0.153(10) 0.165(11) 0.417(19) 0.032(8) -0.001(11) 0.124(13)
    O6' 0.054(4) 0.059(3) 0.137(7) 0.008(3) 0.012(4) 0.008(3)
_geom_special_details
;
All e.s.d.'s (except the e.s.d. in the dihedral angle between two l.s. planes)
are estimated using the full covariance matrix. The cell e.s.d.'s are taken
into account individually in the estimation of e.s.d.'s in distances, angles
and torsion angles; correlations between e.s.d.'s in cell parameters are only
used when they are defined by crystal symmetry. An approximate (isotropic)
treatment of cell e.s.d.'s is used for estimating e.s.d.'s involving l.s.
planes.
;
loop_
    _geom_bond_atom_site_label_1
    _geom_bond_atom_site_label_2
    _geom_bond_site_symmetry_2
    _geom_bond_distance
    _geom_bond_publ_flag
    C1 C2 . 1.367(5) ?
    C1 C6 . 1.410(5) ?
    C1 C8 . 1.500(4) ?
    C2 C3 . 1.406(7) ?
    C2 H2 . 0.9300 ?
    C3 C4 . 1.354(8) ?
    C3 H3 . 0.9300 ?
    C4 C5 . 1.378(8) ?
    C4 H4 . 0.9300 ?
    C5 C6 . 1.385(6) ?
    C5 H5 . 0.9300 ?
    C6 C7 . 1.514(5) ?
    C7 N2 . 1.448(4) ?
    C7 H7A . 0.9700 ?
    C7 H7B . 0.9700 ?
    C8 N1 . 1.468(3) ?
    C8 H8A . 0.9700 ?
    C8 H8B . 0.9700 ?
    C9 O1 . 1.207(3) ?
    C9 N1 . 1.369(3) ?
    C9 N3 . 1.381(3) ?
    C10 O2 . 1.212(3) ?
    C10 N2 . 1.363(4) ?
    C10 N4 . 1.382(4) ?
    C11 N2 . 1.434(3) ?
    C11 N1 . 1.439(3) ?
    C11 C12 . 1.536(4) ?
    C11 C15 . 1.571(4) ?
    C12 O3 . 1.180(7) ?
    C12 O3' . 1.189(9) ?
    C12 O4 . 1.350(6) ?
    C12 O4' . 1.352(7) ?
    C13 O4 . 1.418(7) ?
    C13 C14 . 1.463(12) ?
    C13 H13A . 0.9700 ?
    C13 H13B . 0.9700 ?
    C14 H14A . 0.9600 ?
    C14 H14B . 0.9600 ?
    C14 H14C . 0.9600 ?
    C15 N4 . 1.445(3) ?
    C15 N3 . 1.452(3) ?
    C15 C16 . 1.529(4) ?
    C16 O5' . 1.170(9) ?
    C16 O5 . 1.197(4) ?
    C16 O6 . 1.243(6) ?
    C16 O6' . 1.293(6) ?
    C17 C18 . 1.455(17) ?
    C17 O6 . 1.483(10) ?
    C17 H17A . 0.9700 ?
    C17 H17B . 0.9700 ?
    C18 H18A . 0.9600 ?
    C18 H18B . 0.9600 ?
    C18 H18C . 0.9600 ?
    C19 N3 . 1.449(3) ?
    C19 N5 . 1.460(3) ?
    C19 H19A . 0.9700 ?
    C19 H19B . 0.9700 ?
    C20 N4 . 1.447(3) ?
    C20 N5 . 1.469(3) ?
    C20 H20A . 0.9700 ?
    C20 H20B . 0.9700 ?
    C21 N5 . 1.498(3) ?
    C21 C22 . 1.516(4) ?
    C21 C24 . 1.530(4) ?
    C21 C23 . 1.534(5) ?
    C22 H22A . 0.9600 ?
    C22 H22B . 0.9600 ?
    C22 H22C . 0.9600 ?
    C23 H23A . 0.9600 ?
    C23 H23B . 0.9600 ?
    C23 H23C . 0.9600 ?
    C24 H24A . 0.9600 ?
    C24 H24B . 0.9600 ?
    C24 H24C . 0.9600 ?
    C13' O4' . 1.418(8) ?
    C13' C14' . 1.465(14) ?
    C13' H13C . 0.9700 ?
    C13' H13D . 0.9700 ?
    C14' H14D . 0.9600 ?
    C14' H14E . 0.9600 ?
    C14' H14F . 0.9600 ?
    C17' O6' . 1.450(10) ?
    C17' C18' . 1.497(17) ?
    C17' H17C . 0.9700 ?
    C17' H17D . 0.9700 ?
    C18' H18D . 0.9600 ?
    C18' H18E . 0.9600 ?
    C18' H18F . 0.9600 ?
loop_
    _geom_angle_atom_site_label_1
    _geom_angle_atom_site_label_2
    _geom_angle_atom_site_label_3
    _geom_angle_site_symmetry_1
    _geom_angle_site_symmetry_3
    _geom_angle
    _geom_angle_publ_flag
    C2 C1 C6 . . 119.5(3) ?
    C2 C1 C8 . . 117.4(3) ?
    C6 C1 C8 . . 123.1(3) ?
    C1 C2 C3 . . 120.9(5) ?
    C1 C2 H2 . . 119.5 ?
    C3 C2 H2 . . 119.5 ?
    C4 C3 C2 . . 119.0(6) ?
    C4 C3 H3 . . 120.5 ?
    C2 C3 H3 . . 120.5 ?
    C3 C4 C5 . . 121.2(5) ?
    C3 C4 H4 . . 119.4 ?
    C5 C4 H4 . . 119.4 ?
    C4 C5 C6 . . 120.6(5) ?
    C4 C5 H5 . . 119.7 ?
    C6 C5 H5 . . 119.7 ?
    C5 C6 C1 . . 118.8(5) ?
    C5 C6 C7 . . 118.7(4) ?
    C1 C6 C7 . . 122.4(3) ?
    N2 C7 C6 . . 114.3(3) ?
    N2 C7 H7A . . 108.7 ?
    C6 C7 H7A . . 108.7 ?
    N2 C7 H7B . . 108.7 ?
    C6 C7 H7B . . 108.7 ?
    H7A C7 H7B . . 107.6 ?
    N1 C8 C1 . . 116.0(2) ?
    N1 C8 H8A . . 108.3 ?
    C1 C8 H8A . . 108.3 ?
    N1 C8 H8B . . 108.3 ?
    C1 C8 H8B . . 108.3 ?
    H8A C8 H8B . . 107.4 ?
    O1 C9 N1 . . 126.4(2) ?
    O1 C9 N3 . . 125.6(2) ?
    N1 C9 N3 . . 107.9(2) ?
    O2 C10 N2 . . 125.9(3) ?
    O2 C10 N4 . . 125.6(3) ?
    N2 C10 N4 . . 108.5(2) ?
    N2 C11 N1 . . 113.7(2) ?
    N2 C11 C12 . . 108.8(2) ?
    N1 C11 C12 . . 113.5(2) ?
    N2 C11 C15 . . 102.01(19) ?
    N1 C11 C15 . . 102.94(17) ?
    C12 C11 C15 . . 115.4(3) ?
    O3 C12 O3' . . 24.2(17) ?
    O3 C12 O4 . . 124.6(9) ?
    O3' C12 O4 . . 124.5(10) ?
    O3 C12 O4' . . 126.2(9) ?
    O3' C12 O4' . . 114.3(12) ?
    O4 C12 O4' . . 25.0(6) ?
    O3 C12 C11 . . 121.6(8) ?
    O3' C12 C11 . . 125.3(10) ?
    O4 C12 C11 . . 109.8(4) ?
    O4' C12 C11 . . 111.9(5) ?
    O4 C13 C14 . . 111.9(9) ?
    O4 C13 H13A . . 109.2 ?
    C14 C13 H13A . . 109.2 ?
    O4 C13 H13B . . 109.2 ?
    C14 C13 H13B . . 109.2 ?
    H13A C13 H13B . . 107.9 ?
    N4 C15 N3 . . 111.76(19) ?
    N4 C15 C16 . . 109.9(2) ?
    N3 C15 C16 . . 112.5(2) ?
    N4 C15 C11 . . 104.0(2) ?
    N3 C15 C11 . . 102.7(2) ?
    C16 C15 C11 . . 115.6(2) ?
    O5' C16 O5 . . 44.5(12) ?
    O5' C16 O6 . . 95.8(12) ?
    O5 C16 O6 . . 126.7(5) ?
    O5' C16 O6' . . 115.4(9) ?
    O5 C16 O6' . . 116.8(5) ?
    O6 C16 O6' . . 39.5(5) ?
    O5' C16 C15 . . 127.3(8) ?
    O5 C16 C15 . . 120.3(4) ?
    O6 C16 C15 . . 112.1(4) ?
    O6' C16 C15 . . 114.4(4) ?
    C18 C17 O6 . . 102.7(10) ?
    C18 C17 H17A . . 111.2 ?
    O6 C17 H17A . . 111.2 ?
    C18 C17 H17B . . 111.2 ?
    O6 C17 H17B . . 111.2 ?
    H17A C17 H17B . . 109.1 ?
    N3 C19 N5 . . 109.90(18) ?
    N3 C19 H19A . . 109.7 ?
    N5 C19 H19A . . 109.7 ?
    N3 C19 H19B . . 109.7 ?
    N5 C19 H19B . . 109.7 ?
    H19A C19 H19B . . 108.2 ?
    N4 C20 N5 . . 110.0(2) ?
    N4 C20 H20A . . 109.7 ?
    N5 C20 H20A . . 109.7 ?
    N4 C20 H20B . . 109.7 ?
    N5 C20 H20B . . 109.7 ?
    H20A C20 H20B . . 108.2 ?
    N5 C21 C22 . . 107.9(2) ?
    N5 C21 C24 . . 108.7(2) ?
    C22 C21 C24 . . 107.6(3) ?
    N5 C21 C23 . . 112.8(2) ?
    C22 C21 C23 . . 109.6(3) ?
    C24 C21 C23 . . 110.1(3) ?
    C21 C22 H22A . . 109.5 ?
    C21 C22 H22B . . 109.5 ?
    H22A C22 H22B . . 109.5 ?
    C21 C22 H22C . . 109.5 ?
    H22A C22 H22C . . 109.5 ?
    H22B C22 H22C . . 109.5 ?
    C21 C23 H23A . . 109.5 ?
    C21 C23 H23B . . 109.5 ?
    H23A C23 H23B . . 109.5 ?
    C21 C23 H23C . . 109.5 ?
    H23A C23 H23C . . 109.5 ?
    H23B C23 H23C . . 109.5 ?
    C21 C24 H24A . . 109.5 ?
    C21 C24 H24B . . 109.5 ?
    H24A C24 H24B . . 109.5 ?
    C21 C24 H24C . . 109.5 ?
    H24A C24 H24C . . 109.5 ?
    H24B C24 H24C . . 109.5 ?
    O4' C13' C14' . . 113.2(14) ?
    O4' C13' H13C . . 108.9 ?
    C14' C13' H13C . . 108.9 ?
    O4' C13' H13D . . 108.9 ?
    C14' C13' H13D . . 108.9 ?
    H13C C13' H13D . . 107.8 ?
    C13' C14' H14D . . 109.5 ?
    C13' C14' H14E . . 109.5 ?
    H14D C14' H14E . . 109.5 ?
    C13' C14' H14F . . 109.5 ?
    H14D C14' H14F . . 109.5 ?
    H14E C14' H14F . . 109.5 ?
    O6' C17' C18' . . 103.2(9) ?
    O6' C17' H17C . . 111.1 ?
    C18' C17' H17C . . 111.1 ?
    O6' C17' H17D . . 111.1 ?
    C18' C17' H17D . . 111.1 ?
    H17C C17' H17D . . 109.1 ?
    C17' C18' H18D . . 109.5 ?
    C17' C18' H18E . . 109.5 ?
    H18D C18' H18E . . 109.5 ?
    C17' C18' H18F . . 109.5 ?
    H18D C18' H18F . . 109.5 ?
    H18E C18' H18F . . 109.5 ?
    C9 N1 C11 . . 111.99(19) ?
    C9 N1 C8 . . 121.2(2) ?
    C11 N1 C8 . . 121.5(2) ?
    C10 N2 C11 . . 113.5(2) ?
    C10 N2 C7 . . 124.6(3) ?
    C11 N2 C7 . . 121.6(2) ?
    C9 N3 C19 . . 122.0(2) ?
    C9 N3 C15 . . 111.98(19) ?
    C19 N3 C15 . . 118.26(19) ?
    C10 N4 C15 . . 110.4(2) ?
    C10 N4 C20 . . 118.8(2) ?
    C15 N4 C20 . . 115.72(19) ?
    C19 N5 C20 . . 108.5(2) ?
    C19 N5 C21 . . 114.05(19) ?
    C20 N5 C21 . . 112.94(19) ?
    C12 O4 C13 . . 115.0(7) ?
    C16 O6 C17 . . 118.2(7) ?
    C12 O4' C13' . . 114.1(9) ?
    C16 O6' C17' . . 121.3(7) ?
loop_
    _geom_torsion_atom_site_label_1
    _geom_torsion_atom_site_label_2
    _geom_torsion_atom_site_label_3
    _geom_torsion_atom_site_label_4
    _geom_torsion_site_symmetry_1
    _geom_torsion_site_symmetry_2
    _geom_torsion_site_symmetry_3
    _geom_torsion_site_symmetry_4
    _geom_torsion
    _geom_torsion_publ_flag
    C6 C1 C2 C3 . . . . -0.1(4) ?
    C8 C1 C2 C3 . . . . 178.2(3) ?
    C1 C2 C3 C4 . . . . -0.4(6) ?
    C2 C3 C4 C5 . . . . 0.5(7) ?
    C3 C4 C5 C6 . . . . 0.0(6) ?
    C4 C5 C6 C1 . . . . -0.5(5) ?
    C4 C5 C6 C7 . . . . -176.6(3) ?
    C2 C1 C6 C5 . . . . 0.5(4) ?
    C8 C1 C6 C5 . . . . -177.6(3) ?
    C2 C1 C6 C7 . . . . 176.5(3) ?
    C8 C1 C6 C7 . . . . -1.7(4) ?
    C5 C6 C7 N2 . . . . -128.4(3) ?
    C1 C6 C7 N2 . . . . 55.6(4) ?
    C2 C1 C8 N1 . . . . 129.5(3) ?
    C6 C1 C8 N1 . . . . -52.3(3) ?
    N2 C11 C12 O3 . . . . -8.9(10) ?
    N1 C11 C12 O3 . . . . -136.5(9) ?
    C15 C11 C12 O3 . . . . 105.0(10) ?
    N2 C11 C12 O3' . . . . -37.6(14) ?
    N1 C11 C12 O3' . . . . -165.2(14) ?
    C15 C11 C12 O3' . . . . 76.3(14) ?
    N2 C11 C12 O4 . . . . 149.7(5) ?
    N1 C11 C12 O4 . . . . 22.0(5) ?
    C15 C11 C12 O4 . . . . -96.4(5) ?
    N2 C11 C12 O4' . . . . 176.4(6) ?
    N1 C11 C12 O4' . . . . 48.7(6) ?
    C15 C11 C12 O4' . . . . -69.7(6) ?
    N2 C11 C15 N4 . . . . 7.6(3) ?
    N1 C11 C15 N4 . . . . 125.7(2) ?
    C12 C11 C15 N4 . . . . -110.1(3) ?
    N2 C11 C15 N3 . . . . -109.0(2) ?
    N1 C11 C15 N3 . . . . 9.1(2) ?
    C12 C11 C15 N3 . . . . 133.2(2) ?
    N2 C11 C15 C16 . . . . 128.1(2) ?
    N1 C11 C15 C16 . . . . -113.8(2) ?
    C12 C11 C15 C16 . . . . 10.4(3) ?
    N4 C15 C16 O5' . . . . 115.1(16) ?
    N3 C15 C16 O5' . . . . -119.8(16) ?
    C11 C15 C16 O5' . . . . -2.3(16) ?
    N4 C15 C16 O5 . . . . 61.5(4) ?
    N3 C15 C16 O5 . . . . -173.3(4) ?
    C11 C15 C16 O5 . . . . -55.8(5) ?
    N4 C15 C16 O6 . . . . -128.4(6) ?
    N3 C15 C16 O6 . . . . -3.2(6) ?
    C11 C15 C16 O6 . . . . 114.3(6) ?
    N4 C15 C16 O6' . . . . -85.3(5) ?
    N3 C15 C16 O6' . . . . 39.9(5) ?
    C11 C15 C16 O6' . . . . 157.4(5) ?
    O1 C9 N1 C11 . . . . -167.1(2) ?
    N3 C9 N1 C11 . . . . 16.2(3) ?
    O1 C9 N1 C8 . . . . -12.6(4) ?
    N3 C9 N1 C8 . . . . 170.6(2) ?
    N2 C11 N1 C9 . . . . 93.9(2) ?
    C12 C11 N1 C9 . . . . -141.1(3) ?
    C15 C11 N1 C9 . . . . -15.6(3) ?
    N2 C11 N1 C8 . . . . -60.5(3) ?
    C12 C11 N1 C8 . . . . 64.5(3) ?
    C15 C11 N1 C8 . . . . -170.0(2) ?
    C1 C8 N1 C9 . . . . -80.3(3) ?
    C1 C8 N1 C11 . . . . 71.8(3) ?
    O2 C10 N2 C11 . . . . 174.7(3) ?
    N4 C10 N2 C11 . . . . -7.6(3) ?
    O2 C10 N2 C7 . . . . 1.4(5) ?
    N4 C10 N2 C7 . . . . 179.1(3) ?
    N1 C11 N2 C10 . . . . -110.4(3) ?
    C12 C11 N2 C10 . . . . 122.1(3) ?
    C15 C11 N2 C10 . . . . -0.3(3) ?
    N1 C11 N2 C7 . . . . 63.1(3) ?
    C12 C11 N2 C7 . . . . -64.4(4) ?
    C15 C11 N2 C7 . . . . 173.2(3) ?
    C6 C7 N2 C10 . . . . 97.0(4) ?
    C6 C7 N2 C11 . . . . -75.7(4) ?
    O1 C9 N3 C19 . . . . 25.1(4) ?
    N1 C9 N3 C19 . . . . -158.1(2) ?
    O1 C9 N3 C15 . . . . 173.8(2) ?
    N1 C9 N3 C15 . . . . -9.4(3) ?
    N5 C19 N3 C9 . . . . 98.0(2) ?
    N5 C19 N3 C15 . . . . -48.9(3) ?
    N4 C15 N3 C9 . . . . -111.2(2) ?
    C16 C15 N3 C9 . . . . 124.6(2) ?
    C11 C15 N3 C9 . . . . -0.3(3) ?
    N4 C15 N3 C19 . . . . 38.8(3) ?
    C16 C15 N3 C19 . . . . -85.3(3) ?
    C11 C15 N3 C19 . . . . 149.8(2) ?
    O2 C10 N4 C15 . . . . -169.4(3) ?
    N2 C10 N4 C15 . . . . 12.9(3) ?
    O2 C10 N4 C20 . . . . -32.3(4) ?
    N2 C10 N4 C20 . . . . 150.0(2) ?
    N3 C15 N4 C10 . . . . 97.5(2) ?
    C16 C15 N4 C10 . . . . -136.9(2) ?
    C11 C15 N4 C10 . . . . -12.6(3) ?
    N3 C15 N4 C20 . . . . -41.0(3) ?
    C16 C15 N4 C20 . . . . 84.6(3) ?
    C11 C15 N4 C20 . . . . -151.1(2) ?
    N5 C20 N4 C10 . . . . -80.5(3) ?
    N5 C20 N4 C15 . . . . 54.3(3) ?
    N3 C19 N5 C20 . . . . 58.7(3) ?
    N3 C19 N5 C21 . . . . -174.4(2) ?
    N4 C20 N5 C19 . . . . -62.2(3) ?
    N4 C20 N5 C21 . . . . 170.3(2) ?
    C22 C21 N5 C19 . . . . 168.0(3) ?
    C24 C21 N5 C19 . . . . 51.7(3) ?
    C23 C21 N5 C19 . . . . -70.7(3) ?
    C22 C21 N5 C20 . . . . -67.4(3) ?
    C24 C21 N5 C20 . . . . 176.2(2) ?
    C23 C21 N5 C20 . . . . 53.8(3) ?
    O3 C12 O4 C13 . . . . -19.6(14) ?
    O3' C12 O4 C13 . . . . 9.9(17) ?
    O4' C12 O4 C13 . . . . 83.1(19) ?
    C11 C12 O4 C13 . . . . -177.3(7) ?
    C14 C13 O4 C12 . . . . -79.4(12) ?
    O5' C16 O6 C17 . . . . -38.6(14) ?
    O5 C16 O6 C17 . . . . -3.6(13) ?
    O6' C16 O6 C17 . . . . 85.1(10) ?
    C15 C16 O6 C17 . . . . -173.0(8) ?
    C18 C17 O6 C16 . . . . -101.4(14) ?
    O3 C12 O4' C13' . . . . 0.4(17) ?
    O3' C12 O4' C13' . . . . 24.9(17) ?
    O4 C12 O4' C13' . . . . -95(2) ?
    C11 C12 O4' C13' . . . . 174.9(10) ?
    C14' C13' O4' C12 . . . . 74.8(19) ?
    O5' C16 O6' C17' . . . . -19.1(18) ?
    O5 C16 O6' C17' . . . . 30.7(11) ?
    O6 C16 O6' C17' . . . . -85.5(10) ?
    C15 C16 O6' C17' . . . . 178.8(8) ?
    C18' C17' O6' C16 . . . . -179.2(9) ?
loop_
    _geom_hbond_atom_site_label_D
    _geom_hbond_atom_site_label_H
    _geom_hbond_atom_site_label_A
    _geom_hbond_site_symmetry_A
    _geom_hbond_distance_DH
    _geom_hbond_distance_HA
    _geom_hbond_distance_DA
    _geom_hbond_angle_DHA
    C22 H22C O5 2_667 0.96 2.52 3.474(5) 174.3
    C13 H13A O1 2_656 0.97 2.54 3.288(11) 133.5
data_global
_journal_date_recd_electronic     2009-12-22
_journal_date_accepted     2010-01-02
_journal_name_full     'Acta Crystallographica, Section E'
_journal_year     2010
_journal_volume     66
_journal_issue      2
_journal_page_first     o289
_journal_page_last     o289
_journal_paper_category     QO
_journal_coeditor_code     CV2681
_publ_contact_author_name     'Dr Qiu Mingqiang'
_publ_contact_author_address
;
Key Laboratory of Pesticide and Chemical Biology of Ministry of Education
College of Chemistry
Central China Normal University
Wuhan  430079
People's Republic of China
;
_publ_contact_author_email     chemzyp@gmail.com
_publ_contact_author_fax     '86 27 67867773'
_publ_contact_author_phone     '86 27 67867773'
_publ_section_title
;\
Diethyl
2-<i>tert</i>-butyl-4,11-dioxo-2,3-dihydro-<i>cis</i>-1<i>H</i>,5<i>H</i>,\
10<i>H</i>-2,3a,4a,10a,11a-pentaazabenzo[<i>f</i>]indeno[2,1,7-\
<i>ija</i>]azulene-11b,11c-dicarboxylate
;
loop_
    _publ_author_name
    _publ_author_address
    'Zhu, Yanping'
;
Key Laboratory of Pesticides and Chemical Biology of the Ministry of Education
College of Chemistry
Central China Normal University
Wuhan 430079
People's Republic of China
;
    'Sun, Yichong'
;
Key Laboratory of Pesticides and Chemical Biology of the Ministry of Education
College of Chemistry
Central China Normal University
Wuhan 430079
People's Republic of China
;
    'Qiu, Mingqiang'
;
Key Laboratory of Pesticides and Chemical Biology of the Ministry of Education
College of Chemistry
Central China Normal University
Wuhan 430079
People's Republic of China
;
