# Supplementary material for: Diethyl 2-tert-butyl-4,11-dioxo-2,3-di­hydro-cis-1H,5H,10H-2,3a,4a,10a,11a-penta­azabenzo[f]indeno[2,1,7-ija]azulene-11b,11c-dicarboxyl­ate
Source: Acta Crystallogr Sect E Struct Rep Online. 2010 Jan 9;66(Pt 2):o289. doi: 10.1107/S1600536810000097 (PMC2979957; doi:10.1107/S1600536810000097)
Supplement: Supplementary file 2 [file e-66-0o289-Isup2.hkl]

# 
# h,k,l, Fc-squared, Fo-squared, sigma(Fo-squared) and status flag 
# 
data_I
_shelx_title ' 0604003m in P-1' 
_shelx_refln_list_code          4 
_shelx_F_calc_maximum      117.79 
_exptl_crystal_F_000       516.00 
_reflns_d_resolution_high  0.8408 
 
loop_ 
 _symmetry_equiv_pos_as_xyz 
 'x, y, z' 
 '-x, -y, -z' 
 
_cell_length_a    10.7133 
_cell_length_b    11.1013 
_cell_length_c    11.3352 
_cell_angle_alpha 100.493 
_cell_angle_beta  105.438 
_cell_angle_gamma 102.445 
 
_shelx_F_squared_multiplier     1.000 
 
loop_ 
 _refln_index_h 
 _refln_index_k 
 _refln_index_l 
 _refln_F_squared_calc 
 _refln_F_squared_meas 
 _refln_F_squared_sigma 
 _refln_observed_status 
   2   0   0      464.07      514.04      6.68 o 
   3   0   0      173.86      166.92      3.93 o 
   5   0   0       48.48       41.52      2.38 o 
   6   0   0        4.44        3.45      1.09 o 
   7   0   0       18.40       23.82      2.27 o 
   8   0   0       20.65       28.24      4.26 o 
   9   0   0        0.07        0.58      2.09 o 
  11   0   0        0.96        0.08      2.17 o 
 -12   1   0        0.53        1.59      2.76 o 
 -10   1   0        2.71        3.18      2.92 o 
  -9   1   0       19.67       18.63      4.18 o 
  -8   1   0        2.51        7.25      1.68 o 
  -7   1   0       54.47       55.59      3.27 o 
  -6   1   0        0.20        0.50      0.77 o 
  -5   1   0     1065.82     1221.82     12.38 o 
  -4   1   0      534.98      554.25     78.79 o 
  -3   1   0     2564.20      949.89   1212.07 o 
   0   1   0       59.46       19.30     15.32 o 
   1   1   0      574.72      509.67      4.33 o 
   2   1   0     1412.38     1524.08     22.51 o 
   4   1   0        2.93        2.70      1.09 o 
   5   1   0      238.41      321.03      5.96 o 
   6   1   0        0.38        0.00      0.63 o 
   7   1   0      110.54      120.09      4.46 o 
   8   1   0       21.99       17.30      3.51 o 
   9   1   0        5.46       10.70      3.76 o 
  10   1   0        0.07        2.26      2.76 o 
  11   1   0        0.04        0.67      2.51 o 
 -11   2   0        3.84        2.01      2.92 o 
 -10   2   0       12.06       10.44      3.84 o 
  -9   2   0        1.68        2.67      2.34 o 
  -8   2   0        9.15       10.44      1.99 o 
  -7   2   0       19.07       21.97      2.92 o 
  -6   2   0       20.78        9.21     14.58 o 
  -5   2   0       97.66       95.59      3.80 o 
  -4   2   0       69.85       70.32      2.92 o 
  -3   2   0     1312.76     1500.71     20.64 o 
  -2   2   0     8052.99     8281.32     64.34 o 
  -1   2   0       91.06       79.81      2.49 o 
   0   2   0     2604.01     2546.21     17.88 o 
   1   2   0      106.20      115.97      2.26 o 
   2   2   0      668.82      601.58      7.42 o 
   3   2   0      648.47      668.64      9.55 o 
   4   2   0      161.01      235.76      4.12 o 
   5   2   0       60.65       64.61      2.47 o 
   6   2   0       35.98       41.46      2.54 o 
   7   2   0        5.19        9.52      2.01 o 
   8   2   0       37.38       43.37      3.71 o 
   9   2   0        0.00        0.00      1.67 o 
  10   2   0        3.16        1.50      2.59 o 
  11   2   0        0.05        0.00      2.09 o 
 -11   3   0        0.85        3.26      3.01 o 
 -10   3   0        0.36        0.00      1.37 o 
  -9   3   0        1.68        0.70      1.12 o 
  -8   3   0       13.08       15.01      1.95 o 
  -7   3   0       11.05       15.51      2.61 o 
  -6   3   0      163.96      192.17      5.93 o 
  -5   3   0       89.39       72.73      3.10 o 
  -4   3   0      169.94      176.73      4.02 o 
  -2   3   0     1312.67     1201.24     16.47 o 
  -1   3   0     7509.65     7347.63     98.81 o 
   1   3   0     3425.30     3456.52     44.39 o 
   2   3   0      270.05      245.94      3.63 o 
   3   3   0     1588.26     1805.01      9.26 o 
   4   3   0      754.80      805.81      9.42 o 
   5   3   0       96.05       80.46      2.80 o 
   6   3   0       21.10       29.37      4.60 o 
   7   3   0       79.36       99.79      5.15 o 
   8   3   0        4.02        7.52      3.18 o 
   9   3   0        0.57        0.00      1.75 o 
  10   3   0        0.03        0.58      2.51 o 
 -12   4   0        1.71        1.67      3.26 o 
 -11   4   0        2.14        2.26      2.84 o 
 -10   4   0        0.50        1.76      1.28 o 
  -9   4   0       20.07       22.38      2.56 o 
  -8   4   0       99.23      108.43      4.34 o 
  -7   4   0       49.60       41.13      2.62 o 
  -6   4   0      620.77      631.26     15.68 o 
  -5   4   0      194.14      207.91      6.06 o 
  -4   4   0      277.23      253.83      5.13 o 
  -3   4   0     1746.07     1970.69     27.71 o 
  -2   4   0       25.95       20.33      1.21 o 
  -1   4   0      281.06      313.25      4.39 o 
   1   4   0      247.67      334.59      5.22 o 
   2   4   0     2413.98     2543.39     22.91 o 
   3   4   0     1828.37     1997.33     13.62 o 
   4   4   0      123.10      134.35      2.92 o 
   5   4   0        5.04        5.78      2.46 o 
   6   4   0       78.52       81.76      4.49 o 
   7   4   0       15.39       15.63      4.01 o 
   8   4   0        1.74        0.25      1.92 o 
   9   4   0        0.07        0.00      2.09 o 
  10   4   0        5.60        3.59      3.18 o 
 -12   5   0        0.05        0.17      2.51 o 
 -11   5   0        0.89        0.15      1.28 o 
 -10   5   0       24.35       28.67      3.10 o 
  -9   5   0        6.92        7.01      2.01 o 
  -8   5   0       12.17        7.81      1.75 o 
  -7   5   0        7.86        3.83      1.24 o 
  -6   5   0       10.17       12.71      1.81 o 
  -5   5   0       34.70       37.74      2.38 o 
  -4   5   0      201.91      197.79      3.90 o 
  -3   5   0       62.66       58.35      2.24 o 
  -2   5   0      182.61      160.52      3.26 o 
   1   5   0      130.53      147.90      3.12 o 
   2   5   0        6.83        7.66      0.95 o 
   3   5   0       91.75       89.08      2.52 o 
   4   5   0       33.73       40.44      3.03 o 
   5   5   0       86.53       91.16      6.22 o 
   6   5   0       23.78       23.31      4.85 o 
   7   5   0        2.03        2.59      2.34 o 
   8   5   0        0.50        0.00      1.42 o 
   9   5   0        0.46        2.17      2.59 o 
 -12   6   0       11.96       12.22      2.60 o 
 -11   6   0       13.50       10.51      2.33 o 
 -10   6   0        2.96        3.02      1.52 o 
  -9   6   0       61.51       58.13      3.76 o 
  -8   6   0      347.11      362.48      8.46 o 
  -7   6   0       65.34       64.58      3.74 o 
  -6   6   0        0.00        0.00      0.75 o 
  -5   6   0        1.93        2.24      0.75 o 
  -4   6   0        3.59        3.39      0.87 o 
  -3   6   0       79.36       62.13      2.32 o 
  -2   6   0      745.02      738.84     14.10 o 
  -1   6   0      283.72      383.19      8.96 o 
   0   6   0      161.75       30.22     33.30 o 
   1   6   0       73.62       67.94      2.36 o 
   2   6   0      133.32      135.12      3.31 o 
   3   6   0       18.54       27.43      1.67 o 
   4   6   0        1.06        1.60      1.24 o 
   5   6   0        0.03        1.59      1.75 o 
   6   6   0       41.14       24.73      5.18 o 
   7   6   0        0.00        0.00      1.34 o 
   8   6   0        0.78        2.84      2.59 o 
 -11   7   0        4.57        9.34      2.34 o 
 -10   7   0        0.23        0.29      1.35 o 
  -9   7   0       31.53       35.57      3.51 o 
  -8   7   0       80.05       66.07      3.90 o 
  -7   7   0       17.63       15.80      2.38 o 
  -6   7   0        7.35       11.32      1.91 o 
  -5   7   0       52.45       52.56      2.48 o 
  -4   7   0       67.16       59.68      2.91 o 
  -3   7   0      187.64      171.85      4.05 o 
  -2   7   0      270.18      251.76      4.82 o 
  -1   7   0       20.23       16.13      1.53 o 
   0   7   0       90.80       23.78     18.07 o 
   1   7   0       36.18       38.85      2.35 o 
   2   7   0       20.61       25.14      1.79 o 
   3   7   0       25.95       33.27      3.13 o 
   4   7   0       60.28       75.24      4.59 o 
   5   7   0        5.96       13.62      4.01 o 
   6   7   0        7.39        4.01      2.42 o 
   7   7   0        0.28        0.00      1.67 o 
   8   7   0        0.54        0.00      1.75 o 
 -11   8   0        0.60        0.57      1.44 o 
 -10   8   0        5.27        6.42      1.89 o 
  -9   8   0       33.64       30.17      3.38 o 
  -8   8   0        9.67       12.90      2.37 o 
  -7   8   0       45.28       49.05      5.32 o 
  -6   8   0       20.46       17.35      2.46 o 
  -5   8   0        2.36        4.12      1.45 o 
  -4   8   0        2.61        2.88      0.95 o 
  -3   8   0        5.75        6.02      1.15 o 
  -2   8   0       11.18        9.76      1.38 o 
  -1   8   0        0.74        0.10      0.67 o 
   0   8   0       73.39       35.49     19.98 o 
   1   8   0        7.96        7.36      1.29 o 
   2   8   0       48.14       50.33      5.39 o 
   3   8   0       41.92       37.63      3.71 o 
   4   8   0       58.70       63.09      6.68 o 
   5   8   0        5.06        5.43      3.01 o 
   6   8   0        3.07        1.09      1.75 o 
   7   8   0        2.46        0.42      2.01 o 
 -10   9   0        0.43        0.00      1.39 o 
  -9   9   0        0.56        2.10      1.50 o 
  -8   9   0       26.71       29.70      3.37 o 
  -7   9   0      110.13      101.11      5.85 o 
  -6   9   0       17.73       17.99      2.61 o 
  -5   9   0        6.03       10.34      2.09 o 
  -4   9   0        1.88        1.82      1.21 o 
  -3   9   0       22.40       17.31      2.29 o 
  -2   9   0        0.75        1.84      0.96 o 
  -1   9   0       10.12       12.81      1.65 o 
   0   9   0        0.24        0.45      0.67 o 
   1   9   0       38.21       39.62      2.42 o 
   2   9   0       79.35       82.86      5.05 o 
   3   9   0       23.04       19.80      4.60 o 
   4   9   0        8.71        9.53      3.68 o 
   5   9   0        9.37        6.43      3.26 o 
   6   9   0        0.11        0.17      1.84 o 
 -10  10   0       26.82       29.91      3.78 o 
  -9  10   0       22.12       30.52      3.76 o 
  -8  10   0        2.08        0.93      1.46 o 
  -7  10   0       26.00       25.96      3.34 o 
  -6  10   0       60.77       64.19      4.21 o 
  -5  10   0       32.33       37.26      3.57 o 
  -4  10   0        6.05        8.36      1.96 o 
  -3  10   0        0.37        0.44      1.08 o 
  -2  10   0       68.50       72.94      3.99 o 
  -1  10   0       56.13       57.60      2.98 o 
   0  10   0        1.87        1.91      1.04 o 
   1  10   0        3.25        3.74      1.72 o 
   2  10   0        0.00        1.84      2.01 o 
   3  10   0        8.98       14.87      4.26 o 
   4  10   0        0.07        1.17      2.01 o 
  -9  11   0        0.66        1.34      1.47 o 
  -8  11   0        5.37        3.62      1.63 o 
  -7  11   0        4.23        4.75      1.58 o 
  -6  11   0       14.75       15.91      2.73 o 
  -5  11   0       19.85       19.93      2.98 o 
  -4  11   0        2.31        3.77      1.56 o 
  -3  11   0        6.02        5.04      1.69 o 
  -2  11   0        1.19        0.80      1.22 o 
  -1  11   0        0.30        1.74      1.29 o 
   0  11   0        0.48        4.93      3.09 o 
   1  11   0        0.90        0.58      1.92 o 
   2  11   0        0.35        0.00      1.84 o 
   3  11   0       21.76       24.90      5.60 o 
  -7  12   0        2.20        1.70      1.55 o 
  -6  12   0        0.05        1.51      1.46 o 
  -5  12   0        4.83        3.59      1.73 o 
  -4  12   0        5.36        5.37      1.85 o 
  -3  12   0        0.11        0.00      1.21 o 
  -2  12   0        2.30        3.56      1.60 o 
  -1  12   0       11.08        8.94      4.26 o 
   2 -13   1        4.87        8.38      2.37 o 
   3 -13   1       27.45       32.50      3.82 o 
   4 -13   1        4.84        6.15      1.97 o 
   1 -12   1       13.48       19.42      2.95 o 
   2 -12   1        0.03        3.43      1.46 o 
   3 -12   1        5.66       10.01      2.20 o 
   4 -12   1        1.12        1.19      1.26 o 
   5 -12   1        0.06        0.22      1.41 o 
   6 -12   1        1.00        0.97      1.39 o 
   7 -12   1        0.64        0.38      1.37 o 
  -3 -11   1       31.63       37.35      6.68 o 
  -2 -11   1        2.79        4.26      2.67 o 
  -1 -11   1        0.42        1.50      2.42 o 
   0 -11   1        2.29        1.70      1.07 o 
   1 -11   1        9.78       14.10      2.44 o 
   2 -11   1       10.84       13.87      2.41 o 
   3 -11   1        8.08       13.69      2.42 o 
   4 -11   1        1.17        2.09      1.53 o 
   5 -11   1        0.01        0.00      1.19 o 
   6 -11   1        1.61        2.77      1.58 o 
   7 -11   1        1.33        1.28      1.33 o 
   8 -11   1        3.89        2.22      1.80 o 
   9 -11   1        5.39        7.44      2.43 o 
  -5 -10   1        9.40        4.09      2.59 o 
  -4 -10   1        8.58       11.87      4.01 o 
  -3 -10   1        0.43        0.67      1.84 o 
  -2 -10   1       84.74       95.67      8.10 o 
  -1 -10   1       41.97       44.89      2.76 o 
   0 -10   1        7.09        6.80      1.50 o 
   1 -10   1        2.72        4.40      1.28 o 
   2 -10   1       17.25       22.67      2.28 o 
   3 -10   1        5.29        4.60      1.59 o 
   4 -10   1       60.57       51.73      3.77 o 
   5 -10   1       48.07       46.92      3.88 o 
   6 -10   1       53.93       52.32      3.93 o 
   7 -10   1       14.17       18.82      2.93 o 
   8 -10   1       30.17       26.94      3.48 o 
   9 -10   1        0.20        0.31      1.38 o 
  10 -10   1        0.32        0.77      1.57 o 
  -6  -9   1        6.71        6.85      3.18 o 
  -5  -9   1        3.02        4.60      2.59 o 
  -4  -9   1       32.43       32.34      5.85 o 
  -3  -9   1       71.80       63.42      6.77 o 
  -2  -9   1       51.74       47.21      2.66 o 
  -1  -9   1       50.04       43.53      2.51 o 
   0  -9   1      303.36      308.69      6.21 o 
   1  -9   1      283.82      257.15     10.43 o 
   2  -9   1        3.46        5.08      1.18 o 
   3  -9   1        0.04        0.22      0.76 o 
   4  -9   1       14.69       15.20      1.88 o 
   5  -9   1        0.02        0.00      1.02 o 
   6  -9   1       10.02       13.52      2.34 o 
   7  -9   1        0.31        0.00      1.10 o 
   8  -9   1        7.58        9.67      2.19 o 
   9  -9   1        0.59        2.31      1.54 o 
  10  -9   1       13.58       12.51      2.47 o 
  -7  -8   1        0.15        0.92      1.92 o 
  -6  -8   1        0.81        1.84      2.26 o 
  -5  -8   1       40.85       43.03      6.60 o 
  -4  -8   1       22.36       23.98      5.01 o 
  -3  -8   1        1.95        3.26      2.09 o 
  -2  -8   1       40.06       37.21      2.79 o 
  -1  -8   1      157.13      164.15      6.68 o 
   0  -8   1      476.64      535.57      9.43 o 
   1  -8   1      131.80       84.62     25.85 o 
   2  -8   1       73.82       64.32      4.38 o 
   3  -8   1      136.81      123.37      3.77 o 
   4  -8   1       30.26       23.22      2.08 o 
   5  -8   1       41.52       43.04      2.53 o 
   6  -8   1       10.97       13.68      1.81 o 
   7  -8   1        0.08        0.22      1.14 o 
   8  -8   1       45.37       46.28      3.87 o 
   9  -8   1       40.44       37.42      3.71 o 
  10  -8   1        0.08        0.62      1.29 o 
  11  -8   1        0.03        0.31      1.34 o 
  -8  -7   1        0.47        0.00      1.67 o 
  -7  -7   1        0.10        0.00      1.50 o 
  -6  -7   1        3.79        3.34      2.34 o 
  -5  -7   1       44.65       44.45      6.35 o 
  -4  -7   1       15.82       15.54      3.84 o 
  -3  -7   1       42.43       48.72      2.28 o 
  -2  -7   1        2.04        0.91      0.70 o 
  -1  -7   1       48.15       21.13     13.12 o 
   0  -7   1       23.28       31.23      1.87 o 
   1  -7   1      436.70      297.16    116.87 o 
   2  -7   1      911.29      900.50     10.41 o 
   3  -7   1       14.73       17.49      1.68 o 
   4  -7   1       78.22       80.15      4.45 o 
   5  -7   1       43.58       55.97      2.63 o 
   6  -7   1       11.23        8.84      1.83 o 
   7  -7   1       24.74       25.01      2.79 o 
   8  -7   1        0.02        0.00      1.06 o 
   9  -7   1        0.33        0.00      1.17 o 
  10  -7   1        1.50        1.91      1.55 o 
  11  -7   1        0.00        1.58      1.47 o 
  -9  -6   1        1.25        0.17      2.17 o 
  -8  -6   1        0.57        0.25      1.67 o 
  -7  -6   1        5.69        6.35      3.01 o 
  -6  -6   1       33.54       28.41      5.43 o 
  -5  -6   1        0.10        0.00      1.25 o 
  -4  -6   1       36.94       36.82      1.93 o 
  -3  -6   1      200.27      209.35      4.21 o 
  -2  -6   1       34.00       43.83      2.17 o 
  -1  -6   1        1.08        0.51      0.38 o 
   0  -6   1       50.99       39.13      1.85 o 
   1  -6   1      462.72      416.16    123.46 o 
   2  -6   1      684.94      702.30      7.57 o 
   3  -6   1      116.90      152.45      4.53 o 
   4  -6   1      154.57      166.94      3.99 o 
   5  -6   1       12.60       15.70      1.62 o 
   6  -6   1       85.54       82.96      3.79 o 
   7  -6   1        4.73        6.34      1.55 o 
   8  -6   1       82.47       70.14      3.91 o 
   9  -6   1        3.24        3.70      1.51 o 
  10  -6   1        0.32        1.52      1.34 o 
  11  -6   1        9.34        9.33      2.35 o 
  -9  -5   1        0.65        3.43      2.76 o 
  -8  -5   1        2.91        1.67      2.17 o 
  -7  -5   1        5.86        7.19      3.09 o 
  -6  -5   1       12.66       13.70      3.84 o 
  -5  -5   1      135.51      145.21      5.36 o 
  -4  -5   1      136.44      140.81      3.32 o 
  -3  -5   1      207.00      198.23      3.76 o 
  -2  -5   1       59.15       88.26      2.48 o 
  -1  -5   1      534.45      269.08    189.17 o 
   0  -5   1        5.17       11.21      1.09 o 
   1  -5   1      698.19      731.39      8.15 o 
   2  -5   1       27.98       36.91      2.09 o 
   3  -5   1     3995.46     4439.72     81.42 o 
   4  -5   1      564.62      622.17     13.31 o 
   5  -5   1       67.82       66.71      3.04 o 
   6  -5   1       46.21       40.73      2.59 o 
   7  -5   1        0.25        1.50      1.01 o 
   8  -5   1        6.09        9.14      1.77 o 
   9  -5   1        3.36        2.14      1.27 o 
  10  -5   1        5.82        5.56      1.78 o 
  11  -5   1       10.97       11.78      4.26 o 
 -10  -4   1       10.62       12.70      4.85 o 
  -9  -4   1        2.11        2.67      2.42 o 
  -8  -4   1        0.76        0.50      1.84 o 
  -7  -4   1       26.60       29.58      5.35 o 
  -6  -4   1      186.68      168.20      9.78 o 
  -5  -4   1      157.29      152.57      6.16 o 
  -3  -4   1        0.85        0.36      0.47 o 
  -2  -4   1     1074.35     1104.63     10.70 o 
  -1  -4   1      714.18      715.50     23.86 o 
   0  -4   1        1.28        2.06      0.54 o 
   1  -4   1     4955.08     4809.32     43.88 o 
   2  -4   1      345.49      385.29      5.64 o 
   3  -4   1       89.69       82.44      2.86 o 
   4  -4   1      260.74      252.60      8.58 o 
   5  -4   1       54.77       54.19      2.62 o 
   6  -4   1       96.10       98.98      3.70 o 
   7  -4   1       10.94        9.73      2.02 o 
   8  -4   1        1.13        1.88      1.11 o 
   9  -4   1        0.05        0.82      1.10 o 
  10  -4   1        9.92        4.30      1.56 o 
  11  -4   1       14.26       13.54      4.60 o 
 -10  -3   1        0.03        1.09      2.42 o 
  -9  -3   1        0.36        0.50      2.01 o 
  -8  -3   1       10.19        7.94      3.26 o 
  -7  -3   1       23.64       15.96      4.01 o 
  -6  -3   1        0.22        0.00      0.65 o 
  -5  -3   1        9.14        7.88      1.14 o 
  -4  -3   1      270.21      297.20      4.13 o 
  -3  -3   1        2.99        3.94      0.63 o 
  -2  -3   1     1094.73     1070.96     15.49 o 
  -1  -3   1     2283.52     2509.35     65.01 o 
   0  -3   1      862.22      917.77      6.87 o 
   1  -3   1     4580.39     4818.25    143.03 o 
   2  -3   1      283.81      297.37      4.47 o 
   3  -3   1      528.13      567.66     16.47 o 
   4  -3   1     1022.82     1112.03     18.38 o 
   5  -3   1       12.50       10.08      1.33 o 
   6  -3   1       20.58       14.25      1.67 o 
   7  -3   1        4.81        4.76      1.28 o 
   8  -3   1       37.95       34.44      2.55 o 
   9  -3   1        1.25        0.37      1.13 o 
  10  -3   1       10.95       17.63      4.76 o 
  11  -3   1        9.98       17.21      5.18 o 
 -11  -2   1        0.11        1.67      2.67 o 
 -10  -2   1        0.18        0.00      1.92 o 
  -9  -2   1        0.06        1.34      2.26 o 
  -8  -2   1        2.54        4.51      2.67 o 
  -7  -2   1       15.42       14.64      2.23 o 
  -6  -2   1        5.50        7.88      1.20 o 
  -5  -2   1        0.93        1.99      0.70 o 
  -4  -2   1      192.10      186.65      5.20 o 
  -3  -2   1      759.26      943.23     12.94 o 
  -2  -2   1      135.23      140.50      3.26 o 
  -1  -2   1       60.67       43.12      3.43 o 
   0  -2   1      478.81      459.09      3.57 o 
   1  -2   1        2.52        1.75      0.37 o 
   2  -2   1     3534.86     3488.70     27.54 o 
   3  -2   1      265.90      283.59      4.28 o 
   4  -2   1      486.99      571.77      6.64 o 
   5  -2   1      100.62       88.78      3.42 o 
   6  -2   1        2.05        1.97      0.80 o 
   7  -2   1       35.62       39.14      3.13 o 
   8  -2   1       10.14       11.28      1.70 o 
   9  -2   1        0.71        1.50      2.26 o 
  10  -2   1        3.73        2.34      2.84 o 
  11  -2   1        0.06        3.59      3.09 o 
 -11  -1   1        1.38        0.50      2.26 o 
 -10  -1   1       20.01       14.54      4.51 o 
  -9  -1   1       17.03       19.55      4.68 o 
  -8  -1   1        8.24       11.63      1.72 o 
  -7  -1   1        5.17        2.93      1.01 o 
  -6  -1   1       19.35       26.89      1.84 o 
  -5  -1   1       10.09       11.09      1.25 o 
  -4  -1   1      778.38      840.15     17.92 o 
  -3  -1   1     1341.23     1503.40     38.22 o 
  -2  -1   1     6960.17     2799.14   2866.58 o 
  -1  -1   1     3394.89     3468.76     28.75 o 
   0  -1   1     9435.45     9356.89     59.34 o 
   1  -1   1     2087.48     2098.96     20.80 o 
   2  -1   1      873.16      865.23     14.99 o 
   3  -1   1     1628.33     1801.49     21.86 o 
   4  -1   1        1.24        0.35      0.45 o 
   5  -1   1      141.31      177.25      6.85 o 
   6  -1   1       49.86       53.05      2.36 o 
   7  -1   1       50.67       56.50      3.68 o 
   8  -1   1        4.49        7.52      3.01 o 
   9  -1   1        1.07        0.67      2.34 o 
  10  -1   1        0.29        0.75      2.42 o 
 -12   0   1        0.22        0.00      2.42 o 
 -11   0   1        2.50        4.01      3.01 o 
 -10   0   1        5.56        9.27      3.59 o 
  -9   0   1        0.13        2.47      1.51 o 
  -8   0   1       11.03       12.88      2.46 o 
  -7   0   1        2.25        2.47      1.12 o 
  -6   0   1      229.54      239.47      5.79 o 
  -5   0   1     1046.34     1288.18     12.13 o 
  -4   0   1      771.02      719.67     10.95 o 
  -3   0   1      892.15      802.81      9.78 o 
  -1   0   1     1676.30     1832.57     17.55 o 
   0   0   1      321.53      257.24     13.23 o 
   1   0   1      261.90      276.33      5.06 o 
   2   0   1     7140.76     7303.89    222.03 o 
   3   0   1      969.92      899.00     20.93 o 
   4   0   1      618.45      706.08     15.92 o 
   5   0   1       54.05       58.49      2.69 o 
   6   0   1        0.59        1.55      0.86 o 
   7   0   1       53.06       68.93      5.77 o 
   8   0   1       14.15       11.95      3.51 o 
   9   0   1        7.42        7.52      3.43 o 
  10   0   1        0.12        0.00      2.51 o 
 -12   1   1        1.24        8.44      3.93 o 
 -11   1   1        2.48        2.01      2.59 o 
 -10   1   1        9.29        8.18      2.33 o 
  -9   1   1       13.94       12.99      2.32 o 
  -8   1   1        7.26        7.44      2.34 o 
  -7   1   1       12.25       14.35      2.13 o 
  -6   1   1       38.58       13.61     20.22 o 
  -5   1   1      908.49      710.68    267.38 o 
  -4   1   1       69.75       53.98      3.51 o 
  -3   1   1      421.26      155.48    172.38 o 
  -1   1   1     5718.55     5499.54    102.65 o 
   0   1   1     1856.58     1727.17     32.13 o 
   1   1   1     7151.07     7757.29     70.44 o 
   2   1   1        1.99        2.55      0.88 o 
   3   1   1        6.01        6.55      0.81 o 
   4   1   1      455.74      504.21      9.11 o 
   5   1   1        0.01        0.34      0.67 o 
   6   1   1        7.32        5.35      2.09 o 
   7   1   1       10.45       16.21      3.51 o 
   8   1   1        1.51        1.92      2.17 o 
   9   1   1        4.82        5.01      2.92 o 
  10   1   1        1.55        0.00      1.92 o 
  11   1   1        2.01        0.00      2.42 o 
 -12   2   1        2.82        2.26      2.84 o 
 -10   2   1       18.45       25.27      3.22 o 
  -9   2   1        0.35        0.04      0.83 o 
  -8   2   1        7.18        5.93      1.56 o 
  -7   2   1       90.39      108.58      4.58 o 
  -6   2   1        4.99        2.40      1.25 o 
  -5   2   1       59.75       51.02      2.75 o 
  -4   2   1      413.28      471.24      7.38 o 
  -3   2   1     1078.84     1120.44     10.40 o 
  -2   2   1     1064.83      928.03      8.60 o 
  -1   2   1       82.32       68.24      1.42 o 
   1   2   1      190.44      232.10      3.79 o 
   2   2   1      115.12      156.18      2.04 o 
   3   2   1      766.48      795.11     22.10 o 
   4   2   1      932.39     1121.61     26.82 o 
   5   2   1        0.54        1.98      0.81 o 
   6   2   1       62.24       73.28      5.60 o 
   7   2   1      121.78      146.22      8.36 o 
   8   2   1        1.48        1.37      1.42 o 
   9   2   1       12.24       10.53      3.84 o 
  10   2   1       10.21        9.44      3.93 o 
 -11   3   1        0.60        0.92      1.71 o 
 -10   3   1       22.14       21.90      3.13 o 
  -9   3   1      148.05      152.01      6.41 o 
  -8   3   1       77.97       80.43      4.43 o 
  -7   3   1      223.28      210.14      6.56 o 
  -6   3   1       12.65       14.83      2.03 o 
  -5   3   1        4.55        8.94      3.30 o 
  -4   3   1      240.35      296.35      8.98 o 
  -3   3   1     1168.60     1384.80     12.70 o 
  -2   3   1      422.83      567.75      9.00 o 
  -1   3   1      946.02      812.66    142.20 o 
   0   3   1     3042.58     2946.29     71.12 o 
   1   3   1      523.04      552.87      6.70 o 
   2   3   1       34.06       33.43      1.19 o 
   3   3   1      160.88      158.02      2.47 o 
   4   3   1        9.07       11.76      1.15 o 
   5   3   1       19.73       19.51      3.55 o 
   6   3   1        7.52        8.01      1.95 o 
   7   3   1       47.27       46.62      4.43 o 
   8   3   1        0.48        0.92      2.01 o 
   9   3   1       14.37       25.07      5.93 o 
  10   3   1       16.89       21.14      5.68 o 
 -12   4   1        1.51        0.58      2.51 o 
 -11   4   1        2.94        3.72      1.62 o 
 -10   4   1       18.29       18.96      2.60 o 
  -9   4   1        5.15        3.09      2.42 o 
  -8   4   1        4.92        3.53      1.43 o 
  -7   4   1       44.39       44.44      4.60 o 
  -6   4   1      229.74      193.32      6.23 o 
  -5   4   1        5.47        2.10      1.34 o 
  -4   4   1      339.31      255.03      5.40 o 
  -2   4   1       46.03       45.57      1.58 o 
  -1   4   1       30.45       26.69      6.51 o 
   0   4   1      161.77      157.40      2.83 o 
   1   4   1      327.02      367.16      4.28 o 
   2   4   1        0.90        1.50      0.50 o 
   3   4   1      252.80      267.30      5.22 o 
   4   4   1      235.28      253.03     10.86 o 
   5   4   1      282.10      314.94     29.16 o 
   6   4   1       17.78       15.36      2.63 o 
   7   4   1        1.90        2.19      2.30 o 
   8   4   1        1.24        3.43      2.42 o 
   9   4   1        1.56        2.17      2.92 o 
 -12   5   1        0.28        0.17      1.40 o 
 -11   5   1       12.25       13.75      2.75 o 
 -10   5   1       18.45       24.66      2.92 o 
  -9   5   1      146.44      140.23      5.40 o 
  -8   5   1       33.50       31.42      2.87 o 
  -7   5   1       60.62       55.79      3.15 o 
  -6   5   1      275.56      236.27      5.93 o 
  -5   5   1       31.63       35.87      2.87 o 
  -4   5   1      181.19      192.86      3.65 o 
  -3   5   1       16.34       15.67      1.19 o 
  -2   5   1      359.67      297.75      5.08 o 
  -1   5   1     1366.26     1545.29     24.15 o 
   0   5   1     1123.92     1347.77     24.71 o 
   1   5   1        5.41        4.64      0.76 o 
   2   5   1        1.48        1.56      0.56 o 
   3   5   1       64.49       45.18      3.16 o 
   4   5   1       17.94       20.33      2.69 o 
   5   5   1       65.09       60.79      4.10 o 
   6   5   1       42.88       43.49      3.97 o 
   7   5   1        2.36        0.50      1.84 o 
   8   5   1        0.00        0.00      1.42 o 
   9   5   1        0.20        0.00      1.34 o 
 -12   6   1        8.26        5.93      2.10 o 
 -11   6   1        1.11        4.07      1.69 o 
 -10   6   1        1.13        0.00      1.07 o 
  -9   6   1        4.08        7.39      1.88 o 
  -8   6   1       85.84       74.19      4.05 o 
  -7   6   1      245.36      275.50     10.01 o 
  -6   6   1      124.44      117.41      4.47 o 
  -5   6   1       35.64       33.29      2.54 o 
  -4   6   1       56.50       55.05      2.16 o 
  -3   6   1       37.53       44.24      1.93 o 
  -2   6   1       35.28       24.25      1.56 o 
  -1   6   1        5.65        4.62      2.40 o 
   0   6   1      339.96      306.78      6.04 o 
   1   6   1       61.96       57.11      2.19 o 
   2   6   1       82.96       94.42      2.74 o 
   3   6   1        1.89        1.86      1.24 o 
   4   6   1       30.05       38.11      3.51 o 
   5   6   1       66.66       66.69      4.57 o 
   6   6   1        5.93        5.93      2.92 o 
   7   6   1        0.98        1.67      1.67 o 
   8   6   1        0.93        2.59      2.51 o 
 -11   7   1        4.29        3.17      1.69 o 
 -10   7   1       26.63       21.61      3.05 o 
  -9   7   1       77.56       74.57      4.33 o 
  -8   7   1      119.70      132.43      5.45 o 
  -7   7   1      198.95      196.50      6.32 o 
  -6   7   1        1.89        0.78      0.96 o 
  -5   7   1        3.10        3.28      1.13 o 
  -4   7   1        0.01        0.74      0.66 o 
  -3   7   1        1.24        0.05      0.57 o 
  -2   7   1      214.60      247.56      5.17 o 
  -1   7   1      120.70       50.88     31.88 o 
   0   7   1        0.01        0.55      0.56 o 
   1   7   1        2.16        2.70      0.78 o 
   2   7   1        3.88        2.65      1.37 o 
   3   7   1        0.19        0.00      1.00 o 
   4   7   1       53.55       58.74      4.37 o 
   5   7   1       17.47       11.87      3.68 o 
   6   7   1        1.03        0.08      1.34 o 
   7   7   1        3.08        4.76      2.59 o 
 -11   8   1        0.41        0.56      1.39 o 
 -10   8   1       14.55       24.15      3.26 o 
  -9   8   1        9.13        9.42      2.16 o 
  -8   8   1       69.68       70.38      5.38 o 
  -7   8   1       30.63       19.87      2.75 o 
  -6   8   1       37.05       40.44      3.21 o 
  -5   8   1       30.18       24.00      2.65 o 
  -4   8   1       46.96       43.69      2.92 o 
  -3   8   1       49.61       37.41      2.77 o 
  -2   8   1      122.76      130.70      3.77 o 
  -1   8   1      156.92       74.81     52.10 o 
   0   8   1       59.18       61.22      2.67 o 
   1   8   1      114.55      130.93      8.36 o 
   2   8   1        0.29        2.62      1.46 o 
   3   8   1       32.16       23.38      3.38 o 
   4   8   1       12.78       11.03      3.68 o 
   5   8   1        0.00        2.09      2.01 o 
   6   8   1        0.03        1.00      1.67 o 
 -10   9   1        0.91        1.52      1.40 o 
  -9   9   1        0.08        1.82      1.41 o 
  -8   9   1        0.45        0.96      1.27 o 
  -7   9   1       28.21       27.28      4.46 o 
  -6   9   1        7.97        7.82      1.94 o 
  -5   9   1        1.39        1.67      1.24 o 
  -4   9   1      180.54      178.60      7.95 o 
  -3   9   1      184.10      169.19      5.71 o 
  -2   9   1       63.37       56.36      3.32 o 
  -1   9   1       64.56       47.83     16.18 o 
   0   9   1        0.95        1.47      0.91 o 
   1   9   1        1.71        0.00      0.93 o 
   2   9   1        2.79        1.16      1.44 o 
   3   9   1        0.41        0.10      1.35 o 
   4   9   1        0.70        0.00      1.67 o 
   5   9   1        6.57        3.59      2.34 o 
 -10  10   1       11.19       15.12      2.84 o 
  -9  10   1        8.79        9.71      2.32 o 
  -8  10   1        0.60        1.79      1.16 o 
  -7  10   1       25.24       25.63      3.25 o 
  -6  10   1       11.30        9.38      2.17 o 
  -5  10   1      177.43      151.11      6.04 o 
  -4  10   1      202.22      186.03      6.49 o 
  -3  10   1      121.72      125.55      5.26 o 
  -2  10   1        0.93        0.41      1.09 o 
  -1  10   1       51.29       49.84      6.13 o 
   0  10   1        3.07        3.09      2.84 o 
   1  10   1        5.40        3.30      1.54 o 
   2  10   1        0.81        2.09      1.67 o 
   3  10   1        2.21        4.01      2.51 o 
   4  10   1        0.05        2.09      2.34 o 
  -9  11   1        0.02        2.59      1.35 o 
  -8  11   1        4.20        3.89      1.72 o 
  -7  11   1       33.87       37.43      4.01 o 
  -6  11   1        0.20        0.64      1.07 o 
  -5  11   1       19.24       22.82      3.21 o 
  -4  11   1        5.31        9.31      2.12 o 
  -3  11   1       11.28        8.15      1.94 o 
  -2  11   1        0.25        2.53      1.41 o 
  -1  11   1        7.20        8.02      3.68 o 
   0  11   1        4.34        3.26      3.01 o 
   1  11   1        9.66        6.77      3.68 o 
  -7  12   1       13.63       15.92      2.83 o 
  -6  12   1       15.42        9.92      2.35 o 
  -5  12   1        5.62        8.21      2.20 o 
  -4  12   1        0.21        1.35      1.49 o 
  -3  12   1        6.62        7.27      2.02 o 
  -2  12   1        2.24        3.26      3.68 o 
  -1  12   1        1.22        4.34      3.51 o 
   0  12   1        0.07        5.35      3.76 o 
   1 -13   2        5.45        6.40      2.46 o 
   2 -13   2        0.19        0.94      1.63 o 
   3 -13   2        9.55       13.44      2.72 o 
   4 -13   2       12.85       21.67      3.32 o 
  -2 -12   2        2.74        4.26      3.09 o 
  -1 -12   2        3.59        5.85      3.01 o 
   0 -12   2        0.53        2.30      1.35 o 
   1 -12   2       15.74       22.31      3.75 o 
   2 -12   2        1.00        1.64      1.28 o 
   3 -12   2        8.83       14.47      2.64 o 
   4 -12   2       15.71       17.56      2.89 o 
   5 -12   2        6.93        5.42      1.89 o 
   6 -12   2       12.34       10.13      2.42 o 
   7 -12   2        0.06        0.28      1.29 o 
  -4 -11   2       24.75       24.23      5.60 o 
  -3 -11   2        1.30        0.00      2.01 o 
  -2 -11   2        1.87        5.01      2.76 o 
  -1 -11   2        2.01        1.58      1.24 o 
   0 -11   2        2.65        4.12      1.52 o 
   1 -11   2       11.39       11.31      1.92 o 
   2 -11   2       28.95       19.57      2.25 o 
   3 -11   2        2.30        2.37      1.51 o 
   4 -11   2        8.70        8.63      2.07 o 
   5 -11   2       41.11       40.60      3.93 o 
   6 -11   2        0.75        0.54      1.13 o 
   7 -11   2        0.22        0.00      1.37 o 
   8 -11   2       12.68       12.58      2.75 o 
  -5 -10   2        0.32        0.84      2.01 o 
  -4 -10   2        3.29        6.27      3.18 o 
  -3 -10   2        1.73        4.01      2.76 o 
  -2 -10   2        9.78       13.11      2.17 o 
  -1 -10   2       69.14       64.09      3.69 o 
   0 -10   2       94.50       86.13      3.66 o 
   1 -10   2       60.49       59.75      3.11 o 
   2 -10   2       49.47       27.11     13.23 o 
   3 -10   2      121.81       98.44      3.95 o 
   4 -10   2       72.45       73.52      3.53 o 
   5 -10   2       14.53       15.34      2.57 o 
   6 -10   2        0.62        2.11      1.45 o 
   7 -10   2        1.21        1.70      1.43 o 
   8 -10   2       24.88       30.46      3.71 o 
   9 -10   2        2.28        3.92      2.01 o 
  -6  -9   2        2.09        0.92      1.92 o 
  -5  -9   2        1.02        0.17      1.84 o 
  -4  -9   2       28.34       27.41      5.60 o 
  -3  -9   2      140.91      123.75      9.19 o 
  -2  -9   2      272.58      256.69     12.45 o 
  -1  -9   2      222.87      234.42      5.48 o 
   0  -9   2       42.79       46.59      2.64 o 
   1  -9   2      282.46      265.90      7.54 o 
   2  -9   2      386.07      405.83     10.07 o 
   3  -9   2      440.61      422.78      7.50 o 
   4  -9   2        0.69        0.57      0.86 o 
   5  -9   2       28.97       30.41      2.60 o 
   6  -9   2        4.99        3.72      1.19 o 
   7  -9   2       16.90       14.12      2.57 o 
   8  -9   2        0.05        0.63      1.23 o 
   9  -9   2       20.85       25.92      3.40 o 
  10  -9   2        6.99        9.85      2.36 o 
  -7  -8   2        0.36        0.17      1.67 o 
  -6  -8   2        0.92        0.00      1.59 o 
  -5  -8   2       29.76       32.67      5.93 o 
  -4  -8   2       18.90       17.88      4.34 o 
  -3  -8   2       58.12       59.54      3.25 o 
  -2  -8   2        2.48        1.25      0.63 o 
  -1  -8   2        1.62        1.55      0.81 o 
   0  -8   2      108.46       93.40      3.28 o 
   1  -8   2      211.09      176.47      4.61 o 
   2  -8   2      102.89       84.52      5.22 o 
   3  -8   2      322.54      283.72      6.93 o 
   4  -8   2      165.96      152.30      4.42 o 
   5  -8   2        6.53        7.80      1.45 o 
   6  -8   2        6.65        6.48      1.44 o 
   7  -8   2       22.95       18.78      3.01 o 
   8  -8   2       13.16       12.48      2.41 o 
   9  -8   2       10.96       16.76      2.65 o 
  10  -8   2        5.58        7.55      2.09 o 
  -8  -7   2        0.55        4.09      2.92 o 
  -7  -7   2        0.76        2.84      2.42 o 
  -6  -7   2        0.39        1.42      2.09 o 
  -5  -7   2       33.63       40.69      6.10 o 
  -4  -7   2        1.04        2.24      1.00 o 
  -3  -7   2       41.93       54.48      2.90 o 
  -2  -7   2        8.94        3.00      2.75 o 
  -1  -7   2       18.51       18.38      1.61 o 
   0  -7   2       23.73       29.11      1.85 o 
   1  -7   2      140.40      145.90      3.80 o 
   2  -7   2      457.36      439.59      7.18 o 
   3  -7   2        0.27        0.99      0.61 o 
   4  -7   2        3.33        1.41      0.87 o 
   5  -7   2      122.14      119.89      4.64 o 
   6  -7   2      164.86      175.47      6.11 o 
   7  -7   2       15.40       13.88      2.29 o 
   8  -7   2        0.03        1.10      1.24 o 
   9  -7   2       43.66       46.07      3.91 o 
  10  -7   2        4.30        2.95      1.63 o 
  11  -7   2        2.51        1.18      1.67 o 
  -9  -6   2        1.11        0.00      2.34 o 
  -8  -6   2        0.03        1.25      2.17 o 
  -7  -6   2        0.25        0.08      1.42 o 
  -6  -6   2       25.51       19.05      4.43 o 
  -5  -6   2       70.62       68.80      5.27 o 
  -4  -6   2        0.19        0.27      0.69 o 
  -3  -6   2        9.84       13.89      1.37 o 
  -2  -6   2        3.76        3.12      0.82 o 
  -1  -6   2      152.17      142.10      3.40 o 
   1  -6   2     1589.21     1812.96     19.66 o 
   2  -6   2      120.69      108.50      3.11 o 
   3  -6   2     1976.11     2249.72     14.37 o 
   4  -6   2      215.49      192.81      5.26 o 
   5  -6   2        1.41        0.88      0.67 o 
   6  -6   2       51.83       52.66      3.13 o 
   7  -6   2       14.92       14.62      2.17 o 
   8  -6   2        0.10        1.15      1.18 o 
   9  -6   2       40.91       56.31      3.77 o 
  10  -6   2       85.22       81.26      4.84 o 
  11  -6   2       13.86       11.11      4.34 o 
 -10  -5   2        0.86        3.84      3.09 o 
  -9  -5   2        0.33        2.92      2.51 o 
  -8  -5   2        0.02        3.43      2.67 o 
  -7  -5   2        7.53       15.54      4.34 o 
  -6  -5   2       26.07       26.74      5.01 o 
  -5  -5   2        7.79        9.11      1.44 o 
  -4  -5   2       43.62       51.68      2.06 o 
  -3  -5   2       53.90       56.45      2.06 o 
  -2  -5   2      370.77      445.11     17.50 o 
  -1  -5   2      586.37      597.63      9.59 o 
   0  -5   2      180.55      218.81      3.87 o 
   1  -5   2      313.55      327.02      4.80 o 
   2  -5   2     1698.77     1650.77     34.32 o 
   3  -5   2     1829.20     1880.57     17.75 o 
   4  -5   2      966.91     1018.63      9.51 o 
   5  -5   2       74.92       64.97      3.06 o 
   6  -5   2       40.92       39.89      2.59 o 
   7  -5   2       31.30       30.12      2.71 o 
   8  -5   2        2.83        2.23      1.27 o 
   9  -5   2       11.90       14.84      2.51 o 
  10  -5   2       39.77       44.79      6.94 o 
  11  -5   2        9.44        9.53      4.68 o 
 -10  -4   2        2.84       11.28      4.26 o 
  -9  -4   2        6.25        6.94      3.51 o 
  -8  -4   2       47.03       41.86      6.52 o 
  -7  -4   2       52.12       45.45      5.60 o 
  -6  -4   2       45.42       40.75      3.11 o 
  -5  -4   2      148.46      166.21      3.50 o 
  -4  -4   2        5.12        5.84      0.85 o 
  -3  -4   2        2.74        1.53      0.48 o 
  -2  -4   2      677.75      755.66     11.64 o 
  -1  -4   2      525.64      560.74      5.44 o 
   0  -4   2     1123.81     1242.16      8.26 o 
   1  -4   2        5.73        3.48      0.69 o 
   2  -4   2       55.03       61.17      2.07 o 
   3  -4   2       18.55       23.01      1.46 o 
   4  -4   2       68.59       74.50      4.97 o 
   5  -4   2       52.29       67.24      2.92 o 
   6  -4   2        8.43        9.73      1.53 o 
   7  -4   2        3.64        4.73      1.30 o 
   8  -4   2       57.70       53.60      3.16 o 
   9  -4   2       21.66       29.52      4.34 o 
  10  -4   2       18.89       18.38      5.10 o 
  11  -4   2        0.15        0.00      2.76 o 
 -11  -3   2       12.95       19.97      5.60 o 
 -10  -3   2       10.64       11.28      4.34 o 
  -9  -3   2       43.42       37.43      6.52 o 
  -8  -3   2        0.08        1.84      2.17 o 
  -7  -3   2       67.98       75.48      4.17 o 
  -6  -3   2      145.56      153.79     10.70 o 
  -5  -3   2      253.95      291.23      7.28 o 
  -4  -3   2      280.73      372.70     11.11 o 
  -3  -3   2      103.60       80.22     43.95 o 
  -2  -3   2      358.60      373.77      7.10 o 
   0  -3   2     3118.50     3179.92     21.21 o 
   1  -3   2     1174.36     1387.16      9.78 o 
   2  -3   2       88.34       75.56      2.08 o 
   4  -3   2       92.12       66.12      2.56 o 
   5  -3   2       94.62      106.69      3.43 o 
   6  -3   2      168.80      155.97      4.38 o 
   7  -3   2       57.65       56.63      2.90 o 
   8  -3   2       25.23       23.97      2.35 o 
   9  -3   2       58.40       65.17      7.10 o 
  10  -3   2        2.13       10.03      4.01 o 
  11  -3   2        0.30        0.84      3.01 o 
 -11  -2   2        0.49        1.09      2.67 o 
 -10  -2   2        9.90       11.53      4.01 o 
  -9  -2   2       70.79       65.84      6.85 o 
  -8  -2   2        5.81        3.11      1.40 o 
  -7  -2   2        2.89        0.78      0.90 o 
  -6  -2   2       21.07       26.32      1.85 o 
  -5  -2   2      110.44      152.97      3.49 o 
  -4  -2   2      143.29      127.55     56.18 o 
  -3  -2   2      979.44     1020.53     28.50 o 
  -2  -2   2        0.22        0.25      0.37 o 
  -1  -2   2     1513.53     1529.95     11.18 o 
   0  -2   2     2738.31     2514.94     25.99 o 
   1  -2   2     7861.71     8016.15     48.48 o 
   2  -2   2       23.31       16.51      1.01 o 
   3  -2   2      195.93      168.74      3.42 o 
   4  -2   2      765.05      870.70     11.95 o 
   5  -2   2        0.01        1.59      0.86 o 
   6  -2   2       25.17       25.64      1.87 o 
   7  -2   2       69.71       64.57      2.93 o 
   8  -2   2        0.39        0.75      2.34 o 
   9  -2   2        6.47        4.76      3.09 o 
  10  -2   2        2.06        3.34      3.01 o 
  11  -2   2        0.53        1.75      3.09 o 
 -11  -1   2        1.65        0.00      2.09 o 
 -10  -1   2        0.63        2.01      2.26 o 
  -9  -1   2        0.01        0.00      1.67 o 
  -8  -1   2        6.25        7.10      1.84 o 
  -7  -1   2       41.38       45.48      2.43 o 
  -6  -1   2      164.98      210.80      6.40 o 
  -5  -1   2      131.25       87.71     52.75 o 
  -4  -1   2     2358.19     2648.45     77.21 o 
  -3  -1   2      513.93      483.51      5.82 o 
  -2  -1   2     3752.60     3932.61     14.84 o 
  -1  -1   2       55.44       58.43      2.10 o 
   0  -1   2      720.15      797.61      8.59 o 
   1  -1   2      719.84      662.71      7.59 o 
   2  -1   2     1729.08     1669.08     26.79 o 
   3  -1   2     1258.87     1267.33     26.12 o 
   4  -1   2      268.21      316.05      8.44 o 
   5  -1   2       76.60       74.27      2.50 o 
   6  -1   2        3.39        5.59      1.05 o 
   7  -1   2      180.95      183.74      9.69 o 
   8  -1   2       12.79       11.11      3.68 o 
   9  -1   2        2.87        8.61      3.43 o 
  10  -1   2        4.00        6.94      3.68 o 
  11  -1   2        0.09        0.75      3.09 o 
 -12   0   2        0.47        1.92      2.92 o 
 -11   0   2        3.09        1.09      2.26 o 
 -10   0   2        3.23        2.67      2.26 o 
  -9   0   2        0.70        1.02      1.30 o 
  -8   0   2       33.46       30.62      2.53 o 
  -7   0   2       71.51       26.98     36.56 o 
  -6   0   2      583.53      657.76      9.02 o 
  -5   0   2     1470.91     1444.15     10.59 o 
  -4   0   2      335.76      292.49      6.10 o 
  -3   0   2      620.33      698.32      9.23 o 
  -1   0   2    13874.96    13256.66    381.52 o 
   0   0   2     2626.79     2453.40     22.97 o 
   1   0   2      692.18      730.99      7.75 o 
   2   0   2        9.05       14.15      0.74 o 
   3   0   2        7.18        7.72      0.67 o 
   4   0   2       28.12       25.65      1.23 o 
   5   0   2       60.28       53.73      1.92 o 
   6   0   2        0.42        0.00      1.59 o 
   7   0   2        0.24        2.42      2.17 o 
   8   0   2       30.99       31.58      5.18 o 
   9   0   2        5.56       10.19      4.01 o 
  10   0   2        0.95        3.01      3.01 o 
 -12   1   2        0.41        1.67      2.51 o 
 -11   1   2        0.20        0.00      2.09 o 
 -10   1   2        1.92        2.58      1.45 o 
  -9   1   2       86.44       29.74     48.30 o 
  -8   1   2       83.08       90.72      4.34 o 
  -7   1   2       25.75       29.94      2.06 o 
  -6   1   2      288.21      336.01      5.73 o 
  -5   1   2      741.79      741.11      7.63 o 
  -4   1   2     2513.36     2799.03     30.89 o 
  -3   1   2     4162.28     4597.04    214.49 o 
  -2   1   2     2309.59     2158.84     12.83 o 
  -1   1   2      608.38      739.48     14.04 o 
   0   1   2     7109.72     6795.05    126.34 o 
   1   1   2      628.55      660.36      6.41 o 
   2   1   2       24.88       21.14      2.51 o 
   3   1   2       39.84       53.56      4.09 o 
   4   1   2       10.35       13.85      0.71 o 
   5   1   2       23.45       25.07      3.68 o 
   6   1   2      153.66      183.82      9.11 o 
   7   1   2        0.00        0.67      1.84 o 
   8   1   2       12.24       10.44      3.76 o 
   9   1   2        3.61        2.84      2.84 o 
 -11   2   2       33.08        9.66     15.67 o 
 -10   2   2       11.20       16.06      2.32 o 
  -9   2   2        6.09        6.81      1.94 o 
  -8   2   2       67.91       63.34      3.81 o 
  -7   2   2      463.80      344.16    120.70 o 
  -6   2   2      340.64      328.46     10.78 o 
  -5   2   2       76.82       63.67      4.51 o 
  -4   2   2       37.86       50.65      2.57 o 
  -3   2   2     1192.66     1371.55     23.72 o 
  -2   2   2      690.34      619.11      7.44 o 
  -1   2   2     1668.59     2182.51     28.07 o 
   1   2   2     2232.22     2410.89     58.32 o 
   2   2   2     1096.17     1180.15     17.38 o 
   3   2   2       38.45       52.39      4.26 o 
   4   2   2      416.50      445.10     12.45 o 
   5   2   2       16.45       24.73      3.84 o 
   6   2   2       20.98       17.96      3.76 o 
   7   2   2       90.96      101.35      7.69 o 
   8   2   2       44.03       47.04      5.77 o 
   9   2   2        8.34       13.70      4.43 o 
  10   2   2        0.40        2.84      3.01 o 
 -11   3   2        9.87        5.26      2.92 o 
 -10   3   2        0.92        2.09      1.27 o 
  -9   3   2       35.77       30.85      3.33 o 
  -8   3   2       38.18       37.96      3.26 o 
  -7   3   2      136.73      138.75      5.40 o 
  -6   3   2       38.98       52.32      3.19 o 
  -5   3   2      496.85      584.51      9.64 o 
  -4   3   2      143.40      105.06      3.90 o 
   0   3   2        9.81        6.47      0.69 o 
   1   3   2        0.13        0.26      0.38 o 
   2   3   2      782.07      867.32      7.46 o 
   3   3   2      142.51      158.34      7.35 o 
   4   3   2        0.42        0.50      1.42 o 
   5   3   2       10.84       11.78      3.18 o 
   7   3   2        1.90        1.70      1.28 o 
   8   3   2        1.07        1.81      1.54 o 
   9   3   2       12.97        5.85      3.59 o 
 -12   4   2        1.21        1.30      1.89 o 
 -11   4   2        3.15        4.05      1.84 o 
 -10   4   2       27.11       23.35      3.33 o 
  -9   4   2      117.11      126.76      6.08 o 
  -8   4   2      200.49      195.79      7.05 o 
  -7   4   2        1.56        1.46      1.18 o 
  -6   4   2        0.08        0.00      1.30 o 
  -5   4   2       17.12       22.35      2.39 o 
  -4   4   2        6.07       11.14      1.77 o 
  -3   4   2        1.11        0.97      0.58 o 
  -2   4   2      141.53      158.72      2.76 o 
  -1   4   2      725.75      642.67     16.44 o 
   0   4   2      126.71      130.31      3.66 o 
   1   4   2       32.40       19.08      7.01 o 
   2   4   2        0.16        0.00      0.41 o 
   3   4   2       14.48       10.03      1.92 o 
   4   4   2        5.13        3.99      1.46 o 
   5   4   2       56.41       43.95      3.66 o 
   6   4   2       22.06       20.03      3.07 o 
   7   4   2        3.51        3.73      1.80 o 
   8   4   2        0.06        0.00      1.42 o 
   9   4   2        2.72        3.01      2.17 o 
 -12   5   2        3.06        2.87      1.64 o 
 -11   5   2        2.97        4.21      1.67 o 
 -10   5   2        0.68        1.08      1.46 o 
  -9   5   2       43.98       43.61      3.99 o 
  -8   5   2      103.53      113.09      5.77 o 
  -7   5   2       38.66       38.68      3.28 o 
  -6   5   2       25.75       23.03      2.75 o 
  -5   5   2       33.76       36.51      4.01 o 
  -4   5   2        2.93        1.33      0.74 o 
  -3   5   2        5.97        5.21      0.74 o 
  -2   5   2       72.15       57.69      2.88 o 
  -1   5   2        2.87        6.15      0.85 o 
   0   5   2      567.99      649.82     13.74 o 
   1   5   2       67.15       58.77     16.06 o 
   2   5   2       60.90       65.50      2.51 o 
   3   5   2       67.26       57.77      3.72 o 
   4   5   2        1.19        1.71      1.30 o 
   5   5   2       12.53       14.13      2.60 o 
   6   5   2        4.33        7.01      2.16 o 
   7   5   2        0.56        4.09      2.59 o 
   8   5   2        1.10        2.01      2.17 o 
 -12   6   2        0.96        2.96      1.76 o 
 -11   6   2        7.65       11.66      2.42 o 
 -10   6   2       29.38       31.88      3.61 o 
  -9   6   2      114.70      104.54      4.92 o 
  -8   6   2      357.59      334.85      8.17 o 
  -7   6   2        9.40        8.81      1.77 o 
  -6   6   2      327.20      305.32     11.48 o 
  -5   6   2      126.31      159.79      7.91 o 
  -4   6   2       44.72       41.75      2.57 o 
  -3   6   2        9.04        6.47      0.93 o 
  -2   6   2        0.05        0.73      0.50 o 
  -1   6   2        2.13        2.78      0.77 o 
   0   6   2       30.36       34.33      1.74 o 
   1   6   2       29.69       29.84      4.82 o 
   2   6   2        7.03        5.86      1.62 o 
   3   6   2       11.60       14.23      2.45 o 
   4   6   2       22.37       21.96      3.16 o 
   5   6   2       39.80       28.64      3.84 o 
   6   6   2        1.42        1.25      2.01 o 
   7   6   2        0.34        0.25      1.67 o 
 -12   7   2        0.19        0.73      1.56 o 
 -11   7   2        6.02        4.14      1.77 o 
 -10   7   2       11.50       14.98      2.55 o 
  -9   7   2        3.08        2.87      1.48 o 
  -8   7   2       20.46       27.34      3.05 o 
  -7   7   2       10.71        9.12      1.75 o 
  -6   7   2       84.97       75.39      3.84 o 
  -5   7   2       14.01       17.13      2.18 o 
  -4   7   2      233.91      224.78     11.13 o 
  -3   7   2       68.42       63.72      4.83 o 
  -2   7   2       11.85        9.74      1.24 o 
  -1   7   2        4.89        3.87      0.95 o 
   0   7   2       20.26       20.80      1.68 o 
   1   7   2       52.41       51.27      6.85 o 
   2   7   2        1.69        0.00      1.13 o 
   3   7   2       49.38       51.40      4.01 o 
   4   7   2        6.92        7.25      2.14 o 
   5   7   2        0.26        0.66      1.30 o 
   6   7   2        0.14        0.67      1.75 o 
   7   7   2        0.01        0.00      1.59 o 
 -11   8   2       10.95       16.33      2.99 o 
 -10   8   2        1.23        0.81      1.35 o 
  -9   8   2       33.52       34.84      3.65 o 
  -8   8   2       26.39       32.18      3.42 o 
  -7   8   2       78.96       72.09      4.13 o 
  -6   8   2      232.91      218.38      6.72 o 
  -5   8   2       87.29       90.42      7.61 o 
  -4   8   2       29.11       37.87      2.94 o 
  -3   8   2       23.92       24.01      2.44 o 
  -2   8   2        2.27        2.60      1.02 o 
  -1   8   2      103.88      101.22      4.44 o 
   0   8   2      107.67       93.67      4.06 o 
   1   8   2       11.39       14.39      2.55 o 
   2   8   2        0.10        0.65      1.25 o 
   3   8   2        0.60        1.67      1.42 o 
   4   8   2       11.85       16.69      3.09 o 
   5   8   2        0.26        1.67      1.92 o 
   6   8   2        0.00        0.00      1.67 o 
 -10   9   2        7.51       11.23      2.52 o 
  -9   9   2        3.36        2.73      1.53 o 
  -8   9   2        0.13        0.00      1.03 o 
  -7   9   2        9.27       10.89      2.21 o 
  -6   9   2       55.54       55.20      3.68 o 
  -5   9   2      197.71      188.70      9.03 o 
  -4   9   2       86.28       74.64      5.56 o 
  -3   9   2        1.94        0.84      0.97 o 
  -2   9   2        4.21        1.89      2.10 o 
  -1   9   2       58.44       61.15      3.71 o 
   0   9   2       14.89       18.30      4.68 o 
   1   9   2        4.78        6.71      2.06 o 
   2   9   2        5.24        4.83      2.01 o 
   3   9   2        8.20        6.36      2.35 o 
   4   9   2        1.35        1.75      2.34 o 
   5   9   2        1.45        2.01      2.34 o 
 -10  10   2       13.67       19.15      3.13 o 
  -9  10   2       21.94       26.52      3.38 o 
  -8  10   2        1.40        3.11      1.58 o 
  -7  10   2        0.02        0.00      1.23 o 
  -6  10   2       10.48        9.46      2.11 o 
  -5  10   2       21.19       23.22      3.01 o 
  -4  10   2       57.52       66.48      4.06 o 
  -3  10   2       85.72       87.49      4.43 o 
  -2  10   2       62.04        8.36     15.15 o 
  -1  10   2       22.22       24.82      5.35 o 
   0  10   2       23.20       24.06      5.51 o 
   1  10   2        2.34        5.10      3.43 o 
   2  10   2        0.43        2.67      2.92 o 
   3  10   2        6.69        2.51      2.42 o 
  -8  11   2        4.25        9.96      2.17 o 
  -7  11   2       11.20       12.71      2.60 o 
  -6  11   2        3.12        1.58      1.52 o 
  -5  11   2        0.43        1.54      1.30 o 
  -4  11   2        1.18        0.14      1.15 o 
  -3  11   2        1.17        1.50      1.37 o 
  -2  11   2        1.09        0.00      2.59 o 
  -1  11   2       12.02       12.45      4.51 o 
   0  11   2        4.24        8.77      4.01 o 
   1  11   2        0.86        6.52      3.93 o 
  -6  12   2        1.07        0.41      1.36 o 
  -5  12   2        0.61        1.06      1.37 o 
  -4  12   2        1.60        2.16      1.51 o 
  -3  12   2        1.85        1.84      3.59 o 
  -2  12   2        0.01        2.09      3.59 o 
  -1  12   2        1.06        0.00      3.09 o 
   1 -13   3       17.37       24.92      4.09 o 
   2 -13   3       15.91       22.23      3.96 o 
   3 -13   3        1.05        0.00      1.33 o 
   4 -13   3       31.38       29.00      3.71 o 
  -2 -12   3        1.02        0.42      1.92 o 
  -1 -12   3        1.41        3.42      1.40 o 
   0 -12   3        8.83        6.70      1.89 o 
   1 -12   3        2.51        1.53      1.17 o 
   2 -12   3        0.02        2.47      1.25 o 
   3 -12   3        6.64       11.01      2.39 o 
   4 -12   3       18.78       17.94      2.88 o 
   5 -12   3       43.65       47.83      4.42 o 
   6 -12   3        6.27        5.85      2.00 o 
   7 -12   3       10.09       11.39      2.65 o 
  -4 -11   3       22.40       22.14      5.43 o 
  -3 -11   3        9.27       10.11      3.76 o 
  -2 -11   3        4.64        5.12      1.68 o 
  -1 -11   3        0.01        0.48      1.11 o 
   0 -11   3       22.33       23.60      2.95 o 
   1 -11   3       30.85       27.88      2.68 o 
   2 -11   3        3.42        6.22      1.63 o 
   3 -11   3        9.90        9.33      1.76 o 
   4 -11   3        6.20        7.01      1.57 o 
   5 -11   3       43.08       36.00      4.06 o 
   6 -11   3        3.84        3.47      1.75 o 
   7 -11   3        0.50        0.28      1.49 o 
   8 -11   3        0.05        0.79      1.58 o 
  -5 -10   3        8.64        5.01      3.01 o 
  -4 -10   3       12.95       18.38      4.93 o 
  -3 -10   3       22.61        9.51      5.37 o 
  -2 -10   3        9.33        8.47      1.89 o 
  -1 -10   3        7.85        7.32      1.75 o 
   0 -10   3       17.83       20.74      2.25 o 
   1 -10   3       15.78       17.51      2.12 o 
   2 -10   3        5.65        8.13      1.61 o 
   3 -10   3      305.67      249.17      6.32 o 
   4 -10   3       31.56       10.64      5.97 o 
   5 -10   3       22.60       14.00      3.36 o 
   6 -10   3       41.57       41.37      3.24 o 
   7 -10   3        3.33        3.47      1.81 o 
   8 -10   3        6.10        4.98      1.99 o 
   9 -10   3        4.39        5.99      2.18 o 
  -7  -9   3        0.04        1.59      2.26 o 
  -6  -9   3        0.14        0.00      1.25 o 
  -5  -9   3        0.71        2.09      2.17 o 
  -4  -9   3        0.33        0.33      1.67 o 
  -3  -9   3        0.01        0.29      0.73 o 
  -2  -9   3       76.27       72.88      3.82 o 
  -1  -9   3       66.22       67.30      3.65 o 
   0  -9   3      211.08      213.35      5.27 o 
   1  -9   3       61.56       56.25      2.87 o 
   2  -9   3        3.34        6.33      1.40 o 
   3  -9   3      392.67      401.65      7.49 o 
   4  -9   3        0.63        1.35      0.91 o 
   5  -9   3        6.46        8.68      3.02 o 
   6  -9   3        2.08        0.73      0.77 o 
   7  -9   3        4.76        6.52      2.03 o 
   8  -9   3        0.91        2.03      1.49 o 
   9  -9   3        0.22        1.21      1.46 o 
  10  -9   3        0.00        0.16      1.44 o 
  -8  -8   3        0.17        2.17      2.34 o 
  -7  -8   3        1.49        1.34      1.92 o 
  -6  -8   3        7.34        5.51      3.01 o 
  -5  -8   3       17.32       19.72      4.85 o 
  -4  -8   3        0.30        1.24      0.99 o 
  -3  -8   3       56.19       44.23      4.96 o 
  -2  -8   3       62.45       66.50      3.46 o 
  -1  -8   3      122.17      143.78      4.05 o 
   0  -8   3       73.81       66.60      2.85 o 
   1  -8   3       65.85       58.19      2.73 o 
   2  -8   3      180.72      159.46      4.41 o 
   3  -8   3       40.33       49.72      2.66 o 
   4  -8   3       16.31       14.11      1.82 o 
   5  -8   3        4.99        1.90      1.05 o 
   6  -8   3        0.93        0.93      1.00 o 
   7  -8   3        9.88        7.45      1.95 o 
   8  -8   3       71.19       56.67      3.89 o 
   9  -8   3       11.76       10.99      2.38 o 
  10  -8   3        0.19        0.80      1.51 o 
  -8  -7   3        7.41       11.78      4.43 o 
  -7  -7   3        0.06        0.42      1.84 o 
  -6  -7   3        0.73        0.75      1.84 o 
  -5  -7   3       17.39       15.87      2.13 o 
  -4  -7   3       31.34       27.33      2.51 o 
  -3  -7   3       34.25       30.60      2.56 o 
  -2  -7   3        6.87        5.13      1.03 o 
  -1  -7   3      139.68      166.77      4.05 o 
   0  -7   3      383.92      406.99      7.72 o 
   1  -7   3      757.12      775.18     13.04 o 
   2  -7   3        0.25        0.00      0.58 o 
   3  -7   3       73.95       72.15      4.04 o 
   4  -7   3       36.75       48.05      2.51 o 
   5  -7   3       59.75       58.42      2.89 o 
   6  -7   3       15.98       16.67      2.36 o 
   7  -7   3        1.27        2.73      1.44 o 
   8  -7   3       68.24       67.51      4.13 o 
   9  -7   3       55.71       57.13      4.09 o 
  10  -7   3       31.93       25.07      3.34 o 
  -9  -6   3        2.58        4.26      3.09 o 
  -8  -6   3        1.15        0.92      2.09 o 
  -7  -6   3        3.41        3.01      2.59 o 
  -6  -6   3        0.72        0.95      0.98 o 
  -5  -6   3       43.78       40.34      2.67 o 
  -4  -6   3       54.25       17.33     17.73 o 
  -3  -6   3       38.46       34.84      1.83 o 
  -2  -6   3      272.07      285.30      4.80 o 
  -1  -6   3      229.19      215.35      4.85 o 
   0  -6   3      105.16      110.02      3.11 o 
   1  -6   3      677.30      639.80      8.45 o 
   2  -6   3        0.22        1.33      0.73 o 
   3  -6   3       91.35      110.83      3.39 o 
   4  -6   3        3.34        5.50      1.09 o 
   5  -6   3      111.49      126.33      3.90 o 
   6  -6   3       58.39       75.87      3.75 o 
   7  -6   3      114.74       98.17      4.40 o 
   8  -6   3       88.82       69.54      3.95 o 
   9  -6   3        2.06        7.23      2.04 o 
  11  -6   3        0.04        1.09      3.26 o 
 -10  -5   3        1.32        3.01      3.18 o 
  -9  -5   3        0.47        1.50      2.51 o 
  -8  -5   3        1.36        1.42      2.09 o 
  -7  -5   3      110.62      104.19      8.52 o 
  -6  -5   3       87.56       99.14      3.99 o 
  -5  -5   3        1.27        2.90      1.04 o 
  -4  -5   3        2.49        1.11      1.54 o 
  -3  -5   3      438.20      485.63      5.84 o 
  -2  -5   3      210.46      216.43      5.44 o 
  -1  -5   3      526.78      556.53      6.16 o 
   0  -5   3       63.03       75.27      2.38 o 
   1  -5   3        4.77        5.37      0.91 o 
   2  -5   3     1660.15     1854.12     18.15 o 
   3  -5   3      356.10      409.29      6.02 o 
   4  -5   3       53.23       46.54      2.23 o 
   5  -5   3       10.07       19.68      2.07 o 
   6  -5   3       18.42       14.92      2.01 o 
   7  -5   3       24.88       25.21      2.54 o 
   8  -5   3        8.05       13.81      2.19 o 
   9  -5   3        0.23        1.92      2.76 o 
  10  -5   3        9.34       11.95      4.60 o 
  11  -5   3        7.71        4.93      4.01 o 
 -10  -4   3        2.90        7.10      3.68 o 
  -9  -4   3        0.45        4.60      2.84 o 
  -8  -4   3       33.71       33.09      5.93 o 
  -7  -4   3       51.07       49.95      3.75 o 
  -6  -4   3        2.27        1.33      0.87 o 
  -5  -4   3       83.16       46.84     28.87 o 
  -4  -4   3       25.49       19.82      1.09 o 
  -3  -4   3      232.17      212.60      3.13 o 
  -2  -4   3      285.95      308.27      3.94 o 
  -1  -4   3       30.58       28.16      1.37 o 
   0  -4   3      285.93      299.46      4.26 o 
   1  -4   3      546.74      553.15      7.07 o 
   2  -4   3        0.42        0.46      0.52 o 
   3  -4   3       17.71       24.29      1.62 o 
   4  -4   3      109.33      106.65      3.56 o 
   5  -4   3        0.15        0.72      0.82 o 
   6  -4   3      123.59      118.44      5.05 o 
   7  -4   3        8.03        8.90      1.62 o 
   8  -4   3        4.10        5.38      1.51 o 
   9  -4   3       92.21       92.50      8.52 o 
  10  -4   3       10.31        8.94      4.51 o 
  11  -4   3        1.96        1.09      3.51 o 
 -11  -3   3        4.26       10.70      4.34 o 
 -10  -3   3        8.15        9.11      3.76 o 
  -9  -3   3      199.12      175.55     11.28 o 
  -8  -3   3      279.08      257.79      8.23 o 
  -7  -3   3       16.15       14.26      2.29 o 
  -6  -3   3       78.01       56.27     11.91 o 
  -5  -3   3      375.01      419.38     16.08 o 
  -4  -3   3       17.46       20.67      1.74 o 
  -3  -3   3        3.97        3.03      0.82 o 
  -2  -3   3      178.70      152.72      2.56 o 
  -1  -3   3      681.66      758.82     11.91 o 
   0  -3   3      655.02      642.25      8.19 o 
   1  -3   3      851.63      905.86     11.27 o 
   2  -3   3     1428.09     1411.91      9.33 o 
   3  -3   3     1203.01     1320.28      9.54 o 
   4  -3   3       19.17       12.87      1.45 o 
   5  -3   3       98.50      104.13      5.64 o 
   6  -3   3       31.77       34.23      2.47 o 
   7  -3   3        0.24        1.06      0.99 o 
   8  -3   3        2.28        2.76      2.92 o 
   9  -3   3       17.44       17.30      4.76 o 
  10  -3   3       15.34       14.37      4.85 o 
  11  -3   3        6.03        7.44      4.51 o 
 -11  -2   3        1.24        0.00      2.01 o 
 -10  -2   3       14.43       23.06      5.26 o 
  -9  -2   3        0.01        0.06      1.21 o 
  -8  -2   3       20.56       14.70      2.58 o 
  -7  -2   3       16.15       11.42     10.07 o 
  -6  -2   3      231.35      206.43     21.87 o 
  -5  -2   3       29.50       28.08      1.42 o 
  -4  -2   3       63.88       72.11      2.67 o 
  -3  -2   3       87.30       61.19      2.32 o 
  -2  -2   3        2.07        2.37      0.64 o 
  -1  -2   3      142.15       96.76      2.79 o 
   0  -2   3      536.38      694.49      7.45 o 
   1  -2   3      213.08      282.53      5.19 o 
   2  -2   3       25.72       39.69      1.77 o 
   3  -2   3      511.29      634.15     11.00 o 
   4  -2   3       36.10       29.33      1.70 o 
   5  -2   3        2.73        1.37      0.74 o 
   6  -2   3       29.12       34.25      2.12 o 
   7  -2   3      180.05      183.57     10.19 o 
   8  -2   3       11.85        7.44      3.68 o 
   9  -2   3        0.00        0.25      2.67 o 
  10  -2   3        3.51       13.12      4.43 o 
  11  -2   3        3.94        5.18      4.26 o 
 -12  -1   3        0.01        0.00      2.51 o 
 -11  -1   3        0.34        0.17      2.17 o 
 -10  -1   3        4.06        8.27      3.34 o 
  -9  -1   3        0.02        1.12      1.24 o 
  -8  -1   3        5.69        1.41      2.21 o 
  -7  -1   3      166.29      158.75      6.52 o 
  -6  -1   3       89.85       91.31      2.90 o 
  -5  -1   3        0.40        0.49      0.49 o 
  -4  -1   3       87.60       92.64      2.24 o 
  -2  -1   3      150.19      143.35      4.29 o 
  -1  -1   3     1160.12     1150.83     17.89 o 
   0  -1   3     1453.17     1293.84    174.34 o 
   2  -1   3      283.12      268.78      3.82 o 
   3  -1   3      635.51      611.81      6.05 o 
   4  -1   3       14.53       24.88      2.56 o 
   5  -1   3       45.45       41.05      1.90 o 
   6  -1   3        1.63        2.34      2.17 o 
   7  -1   3        2.06        2.26      2.34 o 
   8  -1   3       18.93       19.55      4.76 o 
   9  -1   3        0.95        1.59      2.92 o 
  10  -1   3        3.69        5.93      3.68 o 
 -12   0   3        0.13        1.42      2.67 o 
 -11   0   3       21.76       21.06      5.10 o 
 -10   0   3        5.04        1.36      3.72 o 
  -9   0   3        0.07        0.94      1.14 o 
  -8   0   3       16.58       12.48      2.24 o 
  -7   0   3        2.33        2.38      0.87 o 
  -6   0   3      229.45      198.31      4.32 o 
  -5   0   3     1275.25     1453.88     28.36 o 
  -4   0   3      630.91      800.31      6.96 o 
  -3   0   3       21.38       18.23      1.07 o 
  -2   0   3     2912.18     2830.30     64.10 o 
  -1   0   3      245.12      214.57     61.89 o 
   0   0   3     5427.30     5358.52     65.70 o 
   2   0   3        0.65        0.59      0.33 o 
   3   0   3      525.51      555.84      7.47 o 
   4   0   3        5.22        5.91      0.70 o 
   5   0   3      157.57      169.79      8.69 o 
   6   0   3       14.84       16.71      3.84 o 
   7   0   3        0.73        0.00      1.59 o 
   8   0   3       32.33       32.42      5.68 o 
   9   0   3        5.53        6.52      3.59 o 
  10   0   3        0.70        0.00      2.76 o 
 -11   1   3        6.49        6.82      2.13 o 
 -10   1   3        0.34        1.21      1.33 o 
  -9   1   3       21.62       21.13      2.89 o 
  -8   1   3      186.86      179.90      6.91 o 
  -7   1   3      509.39      519.13      7.64 o 
  -6   1   3     1818.79     1866.87     20.82 o 
  -5   1   3     1329.54     1475.34     12.90 o 
  -4   1   3      103.23       76.82      2.23 o 
  -3   1   3      692.43      683.82      5.77 o 
  -2   1   3      552.57      545.73     10.44 o 
  -1   1   3      287.31      400.73      5.71 o 
   0   1   3      258.24      204.25      4.09 o 
   1   1   3      873.14     1060.29      8.31 o 
   2   1   3       31.75       33.17      3.51 o 
   3   1   3      217.40      255.52      9.27 o 
   4   1   3       46.52       39.44      4.18 o 
   5   1   3        6.47       10.70      3.09 o 
   6   1   3        4.02        5.51      2.67 o 
   7   1   3       23.18       31.17      5.26 o 
   8   1   3        9.28        9.36      3.76 o 
   9   1   3        2.43        7.60      3.76 o 
  10   1   3        0.47        0.67      2.92 o 
 -11   2   3        0.96        0.58      1.84 o 
 -10   2   3        0.68        0.00      1.12 o 
  -9   2   3        3.00        5.37      1.37 o 
  -8   2   3       17.51       20.73      2.02 o 
  -7   2   3        3.29        2.67      0.92 o 
  -6   2   3      455.23      531.14      7.48 o 
  -5   2   3      346.04      383.57      6.60 o 
  -4   2   3     1332.40     1193.65    231.08 o 
  -3   2   3      129.66      166.90      4.46 o 
  -2   2   3     2491.76     2690.37     17.01 o 
   0   2   3       86.42       78.25      2.58 o 
   1   2   3      164.64      139.66      5.51 o 
   2   2   3        0.23        0.50      1.25 o 
   3   2   3       11.37       12.03      2.76 o 
   4   2   3        4.24        6.02      2.42 o 
   5   2   3        0.14        0.17      1.67 o 
   6   2   3      160.97      130.01      8.52 o 
   7   2   3        2.50        0.00      2.17 o 
   8   2   3       23.78       21.64      5.01 o 
   9   2   3       17.35       15.37      4.76 o 
 -12   3   3        0.37        1.34      2.09 o 
 -11   3   3       22.82       26.24      5.26 o 
 -10   3   3      266.75      260.39      8.72 o 
  -9   3   3      305.35      301.97     13.12 o 
  -8   3   3        0.09        0.22      0.66 o 
  -7   3   3        0.36        0.03      0.61 o 
  -6   3   3        5.92        5.79      0.98 o 
  -5   3   3      171.62      123.28      2.86 o 
  -4   3   3      179.43      137.32      4.61 o 
  -3   3   3      857.93      798.95     15.67 o 
  -2   3   3      125.25      110.04      2.80 o 
   1   3   3        3.41        1.64      0.50 o 
   2   3   3      584.18      652.99     15.29 o 
   3   3   3       20.09       23.90      3.76 o 
   4   3   3        3.56        3.93      2.26 o 
   5   3   3        0.60        1.25      2.09 o 
   6   3   3        1.75        1.75      2.17 o 
   7   3   3        3.44        3.59      2.59 o 
   8   3   3        0.50        0.58      2.34 o 
   9   3   3        0.03        1.42      2.09 o 
 -12   4   3       12.54       12.12      4.18 o 
 -11   4   3       11.06        5.26      3.18 o 
 -10   4   3        6.25        5.51      1.94 o 
  -9   4   3        3.53        2.75      1.68 o 
  -8   4   3       23.23       16.92      4.09 o 
  -7   4   3        1.07        5.73      2.05 o 
  -6   4   3        5.86        7.69      1.03 o 
  -5   4   3        9.85        8.11      1.65 o 
  -4   4   3      501.44      525.43      9.51 o 
  -3   4   3      178.24      181.24      5.40 o 
  -2   4   3       36.28       33.23      1.53 o 
  -1   4   3      337.67      328.59      7.44 o 
   0   4   3        7.39        6.05      0.80 o 
   1   4   3      142.93      119.92      2.69 o 
   2   4   3       56.09       59.24      5.26 o 
   3   4   3        6.07        2.09      2.01 o 
   4   4   3       18.63       21.56      4.18 o 
   5   4   3       11.34       13.45      3.84 o 
   6   4   3       34.29       38.25      4.17 o 
   7   4   3       23.43       33.08      4.13 o 
   8   4   3        8.44        3.84      2.42 o 
 -11   5   3        0.03        0.39      1.51 o 
 -10   5   3        7.47       10.71      2.80 o 
  -9   5   3       24.46       33.59      3.80 o 
  -8   5   3      163.06      168.60      6.85 o 
  -7   5   3       57.74       56.40      5.77 o 
  -6   5   3        0.43        0.00      0.89 o 
  -5   5   3        7.64       10.25      2.17 o 
  -4   5   3      151.08      155.48      5.64 o 
  -3   5   3      216.08      191.39      3.58 o 
  -2   5   3      105.03       58.63     31.48 o 
  -1   5   3       99.92       83.30      2.42 o 
   0   5   3      101.25      114.36      5.46 o 
   1   5   3        0.32        2.07      0.59 o 
   2   5   3        1.87        0.41      1.13 o 
   3   5   3        0.13        0.80      1.09 o 
   4   5   3        2.06        2.24      1.33 o 
   5   5   3        0.46        0.00      1.17 o 
   6   5   3        5.41        8.69      2.38 o 
   7   5   3        0.87        0.75      1.43 o 
   8   5   3        0.98        3.01      2.59 o 
 -12   6   3        2.76        2.42      1.83 o 
 -11   6   3       22.40       22.64      3.15 o 
 -10   6   3       21.18       25.74      5.26 o 
  -9   6   3       69.51       75.03      7.10 o 
  -8   6   3        5.03        6.31      2.01 o 
  -7   6   3      102.28       87.72      5.11 o 
  -6   6   3      424.64      403.08     14.37 o 
  -5   6   3      189.46      169.33      6.73 o 
  -4   6   3      477.00      504.76     12.39 o 
  -3   6   3      132.17      141.21      4.43 o 
  -2   6   3        0.61        0.56      0.47 o 
  -1   6   3        7.33       10.51      1.18 o 
   0   6   3      273.06      250.15      4.45 o 
   1   6   3       35.13       26.83      2.88 o 
   2   6   3        0.30        0.96      1.16 o 
   3   6   3        3.97        3.70      1.62 o 
   4   6   3        0.88        0.14      1.11 o 
   5   6   3        0.36        1.09      1.48 o 
   6   6   3        0.57        0.90      1.39 o 
   7   6   3        0.04        0.75      1.84 o 
 -11   7   3        1.45        3.60      1.82 o 
 -10   7   3       14.38       15.66      2.62 o 
  -9   7   3       72.05       70.12      4.32 o 
  -8   7   3      300.98      292.76      8.10 o 
  -7   7   3      271.12      254.16      7.22 o 
  -6   7   3       17.46       12.02      2.01 o 
  -5   7   3       17.63       14.42      2.09 o 
  -4   7   3        0.60        1.06      0.87 o 
  -3   7   3        2.62        0.81      0.84 o 
  -2   7   3       50.17       55.68      3.30 o 
  -1   7   3        0.06        0.98      0.70 o 
   0   7   3       55.57       60.91      3.85 o 
   1   7   3        3.12        4.60      1.69 o 
   2   7   3        1.11        5.30      1.79 o 
   3   7   3        0.14        1.09      1.36 o 
   4   7   3        3.07        5.50      2.11 o 
   5   7   3        0.18        1.03      2.09 o 
   6   7   3        2.04        0.58      2.09 o 
 -11   8   3        3.21        3.83      1.80 o 
 -10   8   3        9.76        8.66      2.27 o 
  -9   8   3        0.41        0.96      1.28 o 
  -8   8   3       49.96       53.87      3.90 o 
  -7   8   3       80.02       88.73      4.57 o 
  -6   8   3       16.48       16.54      2.41 o 
  -5   8   3       91.53       84.32      4.14 o 
  -4   8   3        0.00        0.00      0.77 o 
  -3   8   3        1.07        0.71      0.82 o 
  -2   8   3        4.43        4.23      1.28 o 
  -1   8   3        0.00        1.45      1.00 o 
   0   8   3       56.75       55.56      6.43 o 
   1   8   3       92.60       76.68      5.01 o 
   2   8   3       36.98       13.27     24.27 o 
   3   8   3        1.84        3.98      1.97 o 
   4   8   3        2.21        4.27      1.93 o 
   5   8   3        3.28        6.35      3.34 o 
 -10   9   3        8.25       12.89      2.69 o 
  -9   9   3       16.49       16.20      2.68 o 
  -8   9   3        2.01        2.30      1.19 o 
  -7   9   3       51.54       49.15      4.02 o 
  -6   9   3       79.52       72.34      4.19 o 
  -5   9   3      157.24      169.56      6.18 o 
  -4   9   3      100.31       99.39      4.60 o 
  -3   9   3       57.09       47.39      4.30 o 
  -2   9   3       43.54       43.10      3.01 o 
  -1   9   3       13.12       16.29      4.60 o 
   0   9   3       55.54       52.31      7.02 o 
   1   9   3       31.38       37.10      6.27 o 
   2   9   3        4.08        5.85      3.51 o 
   3   9   3        6.42        8.38      2.54 o 
   4   9   3        3.03        8.52      3.43 o 
  -9  10   3       22.21       25.42      3.35 o 
  -8  10   3        6.30        7.12      1.93 o 
  -7  10   3       19.98       17.35      2.73 o 
  -6  10   3        1.13        1.38      1.28 o 
  -5  10   3       50.84       47.67      4.30 o 
  -4  10   3       43.66       49.35      3.59 o 
  -3  10   3       11.01       12.11      2.13 o 
  -2  10   3        1.75        0.58      2.84 o 
  -1  10   3        0.00        0.00      2.42 o 
   0  10   3        0.32        0.00      2.59 o 
   1  10   3        0.73        0.00      2.76 o 
   2  10   3        9.93       11.61      4.51 o 
  -8  11   3        6.09        6.80      1.89 o 
  -7  11   3       27.17       24.65      3.42 o 
  -6  11   3       13.83       13.50      2.88 o 
  -5  11   3        3.78        4.88      1.66 o 
  -4  11   3        5.19        6.36      1.95 o 
  -3  11   3        0.00        0.00      2.67 o 
  -2  11   3        4.99        2.26      3.26 o 
  -1  11   3        3.97        2.92      3.51 o 
   0  11   3        0.74        0.00      3.01 o 
  -5  12   3        5.38        2.78      1.72 o 
  -4  12   3        0.04        3.68      3.68 o 
  -3  12   3        0.00        0.00      3.34 o 
   1 -13   4        2.29        2.72      1.54 o 
   2 -13   4        2.04        3.52      2.09 o 
   3 -13   4       11.93       10.27      2.87 o 
  -2 -12   4        0.10        0.31      1.18 o 
  -1 -12   4       15.13       13.72      2.50 o 
   0 -12   4        1.15        2.41      1.28 o 
   1 -12   4        1.73        2.03      1.34 o 
   2 -12   4        3.65        4.91      1.71 o 
   3 -12   4        3.37        5.71      1.56 o 
   4 -12   4       87.45       88.12      5.94 o 
   5 -12   4        7.80        4.96      1.74 o 
   6 -12   4        1.93        2.06      1.91 o 
  -4 -11   4        0.12        3.51      2.84 o 
  -3 -11   4        6.10        6.39      1.76 o 
  -2 -11   4        7.84        9.00      2.03 o 
  -1 -11   4        0.36        1.18      1.22 o 
   0 -11   4        3.96        3.72      1.55 o 
   1 -11   4        0.00        0.29      1.10 o 
   2 -11   4        0.89        1.92      1.15 o 
   3 -11   4        9.17        8.32      1.76 o 
   4 -11   4      119.49      119.49      4.81 o 
   5 -11   4        4.43        5.94      2.07 o 
   6 -11   4        3.74        5.65      2.09 o 
   7 -11   4        0.15        0.02      1.39 o 
  -6 -10   4        5.27        7.19      3.34 o 
  -5 -10   4        1.50        1.67      2.09 o 
  -4 -10   4       11.67       11.61      3.93 o 
  -3 -10   4        9.89       13.01      2.29 o 
  -2 -10   4       13.49       20.29      2.70 o 
  -1 -10   4        6.11        7.73      1.78 o 
   0 -10   4       32.18       38.28      3.41 o 
   1 -10   4        0.50        0.44      0.95 o 
   2 -10   4      147.97      142.95      4.85 o 
   3 -10   4       13.83       15.25      2.11 o 
   4 -10   4       36.00       32.95      2.93 o 
   5 -10   4        0.50        1.09      1.18 o 
   6 -10   4        5.81        5.56      1.57 o 
   7 -10   4       23.27       28.69      3.56 o 
   8 -10   4        0.10        2.07      1.62 o 
  -7  -9   4        0.26        0.50      1.92 o 
  -6  -9   4        3.77        5.35      3.01 o 
  -5  -9   4        0.52        0.00      1.84 o 
  -4  -9   4        2.25        1.74      1.12 o 
  -3  -9   4        0.47        1.52      1.06 o 
  -2  -9   4      115.66      102.15      4.87 o 
  -1  -9   4        6.42        4.92      1.43 o 
   0  -9   4        2.22        1.86      0.96 o 
   1  -9   4       21.58       27.30      2.53 o 
   2  -9   4      308.74      304.17      6.57 o 
   3  -9   4        0.00        0.66      0.95 o 
   4  -9   4       22.90       26.47      2.56 o 
   5  -9   4        2.88        1.82      1.07 o 
   6  -9   4       10.77        8.83      1.81 o 
   7  -9   4        0.03        0.00      1.23 o 
   8  -9   4        1.56        2.63      1.59 o 
   9  -9   4       11.25       11.48      2.70 o 
  -8  -8   4        1.14        1.75      2.76 o 
  -7  -8   4        1.28        0.75      2.34 o 
  -6  -8   4       59.89       57.82      7.94 o 
  -5  -8   4       52.54       18.62      8.76 o 
  -4  -8   4       13.76       11.91      2.02 o 
  -3  -8   4        1.70        2.33      1.11 o 
  -2  -8   4      184.10      164.74      5.47 o 
  -1  -8   4       75.29       78.58      3.09 o 
   0  -8   4       18.25       22.74      2.01 o 
   1  -8   4        3.86        5.36      1.16 o 
   2  -8   4       33.04       35.71      2.45 o 
   3  -8   4       27.08       30.53      2.51 o 
   4  -8   4        6.92       10.28      1.69 o 
   5  -8   4        4.03        5.27      1.40 o 
   6  -8   4        0.20        2.19      1.13 o 
   7  -8   4        1.37        2.85      1.46 o 
   8  -8   4        0.89        0.69      1.46 o 
   9  -8   4        7.83        5.75      1.96 o 
  10  -8   4       31.50       38.93      4.08 o 
  -9  -7   4        0.89        3.93      3.09 o 
  -8  -7   4        8.80        7.69      3.93 o 
  -7  -7   4       12.70       16.71      4.85 o 
  -6  -7   4        2.58        0.23      0.97 o 
  -5  -7   4       12.82        1.43      2.48 o 
  -4  -7   4      150.15      166.95      5.45 o 
  -3  -7   4       44.61       54.25      3.10 o 
  -2  -7   4        3.45        2.11      0.93 o 
  -1  -7   4       38.84       45.48      2.27 o 
   0  -7   4        0.14        0.22      0.63 o 
   1  -7   4      130.01      134.03      4.52 o 
   2  -7   4        8.74       10.90      1.54 o 
   3  -7   4      276.11      268.68      5.68 o 
   4  -7   4        8.16        7.16      1.36 o 
   5  -7   4      140.29      141.24      4.44 o 
   6  -7   4       99.99       92.00      4.43 o 
   7  -7   4       21.00       24.07      2.92 o 
   8  -7   4       19.11       17.94      2.71 o 
   9  -7   4       10.53        6.70      1.96 o 
  10  -7   4       21.58       30.25      6.85 o 
  -9  -6   4        0.02        0.17      2.51 o 
  -8  -6   4        7.37        9.19      3.76 o 
  -7  -6   4        0.49        0.00      0.90 o 
  -6  -6   4       19.39       13.71      2.32 o 
  -5  -6   4        4.43        5.35      1.37 o 
  -4  -6   4      179.64      185.80      5.42 o 
  -3  -6   4        1.04        1.43      0.82 o 
  -2  -6   4       14.37       12.32      1.36 o 
  -1  -6   4      150.94      153.84      3.71 o 
   0  -6   4      104.29      128.26      3.46 o 
   1  -6   4      115.43      114.58      3.36 o 
   2  -6   4       11.53       10.24      1.38 o 
   3  -6   4        0.01        0.51      0.68 o 
   4  -6   4        0.83        1.02      0.77 o 
   5  -6   4        8.75       10.67      1.59 o 
   6  -6   4        9.78        8.68      1.89 o 
   7  -6   4        0.04        0.02      1.08 o 
   8  -6   4       61.74       78.66      5.76 o 
   9  -6   4      116.45      133.61     10.86 o 
  10  -6   4        0.50        2.34      3.09 o 
 -10  -5   4        1.09        1.34      2.84 o 
  -9  -5   4        9.06        7.44      3.59 o 
  -8  -5   4        1.52        0.00      2.09 o 
  -7  -5   4        1.41        2.50      1.14 o 
  -6  -5   4       18.99        4.30      6.00 o 
  -5  -5   4        1.42        2.76      1.04 o 
  -4  -5   4      183.54      188.54      5.21 o 
  -3  -5   4       10.28       12.20      1.69 o 
  -2  -5   4       28.97       35.29      1.80 o 
  -1  -5   4      521.00      521.82      6.16 o 
   0  -5   4       97.20      101.68      2.86 o 
   1  -5   4      133.95      138.84      3.44 o 
   2  -5   4       13.57       12.37      1.39 o 
   3  -5   4       18.75       17.83      1.67 o 
   4  -5   4       43.82       43.56      2.27 o 
   5  -5   4        8.62        9.97      1.66 o 
   6  -5   4        4.16        4.76      1.38 o 
   7  -5   4        5.84        9.28      2.20 o 
   8  -5   4        0.01        0.00      1.21 o 
   9  -5   4       31.13       31.67      6.43 o 
  10  -5   4        2.07        0.84      3.18 o 
 -11  -4   4       11.42       11.28      4.60 o 
 -10  -4   4        4.56        8.52      3.76 o 
  -9  -4   4       18.31       11.11      3.93 o 
  -8  -4   4       70.67       65.37      4.54 o 
  -7  -4   4        3.18        1.37      2.13 o 
  -6  -4   4        2.56        0.85      0.87 o 
  -5  -4   4        0.00        0.00      0.60 o 
  -4  -4   4        0.21        2.65      0.88 o 
  -3  -4   4      291.56      263.02      5.55 o 
  -2  -4   4        4.56        3.91      0.64 o 
   0  -4   4       38.34       42.67      1.82 o 
   1  -4   4       14.54       18.35      1.43 o 
   2  -4   4      796.43      763.62     15.21 o 
   3  -4   4      170.64      166.91      3.84 o 
   4  -4   4      273.65      270.02      5.76 o 
   5  -4   4       33.43       31.17      2.60 o 
   6  -4   4       32.74       32.69      2.45 o 
   7  -4   4      172.27      172.81      6.23 o 
   8  -4   4        3.19        5.51      3.43 o 
   9  -4   4       14.57       16.79      5.26 o 
  10  -4   4        7.36        8.94      4.60 o 
 -11  -3   4        0.00        2.67      2.92 o 
 -10  -3   4        2.13        2.51      2.67 o 
  -9  -3   4        0.11        0.26      1.22 o 
  -8  -3   4       10.52        3.56      6.77 o 
  -7  -3   4      103.61      109.91      5.27 o 
  -6  -3   4      144.12      125.78      4.70 o 
  -5  -3   4       13.00       11.14      1.52 o 
  -4  -3   4        0.17        0.75      0.59 o 
  -3  -3   4       16.97       17.37      1.65 o 
  -1  -3   4      502.35      549.00     15.34 o 
   0  -3   4       91.37       85.06      2.45 o 
   1  -3   4       21.32       18.26      1.28 o 
   2  -3   4        1.15        0.17      0.49 o 
   3  -3   4       12.50       12.79      1.29 o 
   4  -3   4      184.14      210.61      4.79 o 
   5  -3   4        3.22        4.04      1.07 o 
   6  -3   4        7.95        6.35      1.31 o 
   7  -3   4       37.26       41.86      6.10 o 
   8  -3   4       63.54       60.75      6.94 o 
   9  -3   4       23.04       33.51      6.52 o 
  10  -3   4        3.22        0.08      2.67 o 
 -11  -2   4        0.84        3.43      2.76 o 
 -10  -2   4        5.42        6.60      2.11 o 
  -9  -2   4        0.01        1.25      1.02 o 
  -8  -2   4       10.90       16.56      2.65 o 
  -7  -2   4       84.38      101.64      4.90 o 
  -6  -2   4       39.78       35.62      2.83 o 
  -5  -2   4      151.87      120.99      3.81 o 
  -4  -2   4      318.01      284.22      8.30 o 
  -3  -2   4        3.15        2.77      0.80 o 
  -2  -2   4     1278.54     1240.13     31.30 o 
  -1  -2   4       30.04       39.57      1.54 o 
   0  -2   4       12.05        8.19      2.03 o 
   1  -2   4      999.42     1046.28     16.39 o 
   2  -2   4      110.59      115.86      2.73 o 
   3  -2   4       17.64       11.22      1.26 o 
   4  -2   4        0.99        4.62      0.98 o 
   5  -2   4        1.68        1.13      0.80 o 
   6  -2   4        3.70        4.68      2.76 o 
   7  -2   4        0.77        1.42      2.42 o 
   8  -2   4        0.76        2.76      2.76 o 
   9  -2   4        0.00        0.00      2.76 o 
  10  -2   4        2.29        4.85      4.01 o 
 -12  -1   4        1.84        1.34      2.76 o 
 -11  -1   4        5.88        4.60      2.67 o 
 -10  -1   4        0.02        0.20      1.17 o 
  -9  -1   4       76.24       68.26      4.54 o 
  -8  -1   4       85.30       81.23      7.35 o 
  -7  -1   4       34.10       34.18      2.90 o 
  -6  -1   4       49.02       46.77      2.69 o 
  -5  -1   4       59.44       50.94      1.91 o 
  -4  -1   4       71.99       78.35      1.97 o 
  -3  -1   4       80.37       55.68      1.64 o 
  -2  -1   4       19.98       17.25      1.06 o 
  -1  -1   4      404.47      413.92     11.26 o 
   0  -1   4      313.93      243.28      6.15 o 
   1  -1   4     3377.74     3555.32     41.54 o 
   2  -1   4     2117.05     2369.02     12.63 o 
   3  -1   4        0.24        0.00      0.50 o 
   4  -1   4       37.71       32.80      1.70 o 
   5  -1   4       50.91       45.20      5.10 o 
   6  -1   4      209.17      196.02     10.61 o 
   7  -1   4       10.19        8.44      3.68 o 
   8  -1   4        4.11        4.34      3.09 o 
   9  -1   4        0.57        4.18      3.18 o 
  10  -1   4        5.21        9.27      4.51 o 
 -11   0   4        2.92        3.98      1.92 o 
 -10   0   4       50.54       38.87      3.99 o 
  -9   0   4       99.41       95.18      5.14 o 
  -8   0   4       83.21       96.78      4.81 o 
  -7   0   4      450.31      500.44      7.32 o 
  -6   0   4      308.97      312.12      7.69 o 
  -5   0   4       60.01       72.71      2.43 o 
  -4   0   4      556.13      571.93      6.16 o 
  -3   0   4      237.49      189.26      4.65 o 
  -2   0   4     1313.74     1328.10     22.27 o 
  -1   0   4        1.46        0.55      0.41 o 
   0   0   4     1065.13     1136.28     12.87 o 
   1   0   4     1312.27     1299.76      8.81 o 
   2   0   4        1.05        0.73      0.45 o 
   3   0   4       11.64       12.29      0.90 o 
   4   0   4      123.82      147.73      8.10 o 
   5   0   4       64.14       55.90      5.60 o 
   6   0   4        7.56        6.02      3.01 o 
   7   0   4        3.94        0.00      2.17 o 
   8   0   4        3.70        6.27      3.51 o 
   9   0   4        0.09        0.84      2.34 o 
  10   0   4        0.90        2.26      3.51 o 
 -12   1   4        4.46        5.93      2.92 o 
 -11   1   4        4.44        8.10      3.09 o 
 -10   1   4       20.63       20.64      3.10 o 
  -9   1   4        2.16        1.77      1.38 o 
  -8   1   4       52.02       50.61      3.53 o 
  -7   1   4       73.98       67.63      2.86 o 
  -6   1   4       51.12       56.09      2.41 o 
  -5   1   4     1428.97     1533.45     12.73 o 
  -4   1   4      903.41     1076.23     15.87 o 
  -3   1   4       12.47       10.09      2.16 o 
  -2   1   4       13.04       18.60      1.15 o 
   0   1   4       35.45       39.89      2.04 o 
   1   1   4        1.38        2.34      0.66 o 
   2   1   4       28.65       26.54      1.26 o 
   3   1   4       82.47       81.80      5.93 o 
   4   1   4      237.73      194.85      9.44 o 
   5   1   4       11.59       16.13      3.93 o 
   6   1   4        0.07        0.17      1.75 o 
   7   1   4        1.81        4.76      3.01 o 
   8   1   4        6.35        8.94      3.76 o 
   9   1   4        0.04        0.00      2.51 o 
 -12   2   4       11.70       11.53      4.09 o 
 -11   2   4       26.66       29.08      5.43 o 
 -10   2   4       84.40       94.00      7.85 o 
  -9   2   4      180.26      175.60      6.58 o 
  -8   2   4        0.03        0.64      0.77 o 
  -7   2   4      113.80      109.75      3.56 o 
  -6   2   4        0.80        0.00      0.57 o 
  -5   2   4      505.55      625.47     27.84 o 
  -4   2   4      426.27      456.68      5.56 o 
  -3   2   4      374.18      355.67      5.54 o 
  -2   2   4      382.80      310.57     14.66 o 
  -1   2   4      172.41      231.03      5.16 o 
   1   2   4       19.31       24.03      2.05 o 
   2   2   4       44.46       39.27      4.18 o 
   3   2   4       34.06       33.00      4.43 o 
   4   2   4      131.41      113.47      7.60 o 
   5   2   4       29.00       27.91      4.76 o 
   6   2   4        0.11        2.34      2.51 o 
   7   2   4        0.09        1.17      2.42 o 
   8   2   4        0.18        0.00      2.67 o 
   9   2   4        7.48       14.04      4.85 o 
 -12   3   4        1.85        1.17      2.26 o 
 -11   3   4        0.00        0.75      1.92 o 
 -10   3   4        4.48        4.26      2.59 o 
  -9   3   4       89.22       87.95      5.14 o 
  -8   3   4        9.22       10.56      2.07 o 
  -7   3   4        1.03        0.42      0.75 o 
  -6   3   4       27.74       31.34      1.69 o 
  -5   3   4        1.31        2.36      1.17 o 
  -4   3   4      641.14      841.59     11.75 o 
  -3   3   4      168.98      176.49      8.73 o 
  -2   3   4       92.27       51.90      3.55 o 
  -1   3   4       13.22       12.80      1.84 o 
   0   3   4      298.35      260.09      5.44 o 
   1   3   4       59.78       48.21      1.81 o 
   2   3   4      108.12       85.90      6.27 o 
   3   3   4       64.78       54.90      5.51 o 
   4   3   4      215.58      225.60     10.95 o 
   5   3   4      109.65      134.36      8.94 o 
   6   3   4       77.61       79.88      7.60 o 
   7   3   4        7.05        5.93      3.09 o 
   8   3   4        1.36        0.25      2.42 o 
 -12   4   4        0.05        0.17      1.59 o 
 -11   4   4       17.54       17.71      4.76 o 
 -10   4   4       73.81       21.69     26.03 o 
  -9   4   4       56.12       58.06      4.80 o 
  -8   4   4       37.63       40.79      3.49 o 
  -7   4   4      236.18      222.70      7.30 o 
  -6   4   4       96.39       97.01      4.69 o 
  -5   4   4       13.06       10.32      1.98 o 
  -4   4   4        0.86        0.50      0.84 o 
  -3   4   4       63.48       56.75      3.89 o 
  -2   4   4      579.14      754.26     17.41 o 
  -1   4   4      149.64      137.16      4.76 o 
   0   4   4       39.65       40.57      1.90 o 
   1   4   4        0.13        1.84      1.75 o 
   2   4   4        1.13        1.00      1.84 o 
   3   4   4      142.99      158.92      9.27 o 
   4   4   4       66.15       63.25      6.35 o 
   5   4   4        0.00        0.58      2.26 o 
   6   4   4        8.62       11.20      4.09 o 
   7   4   4       26.41       23.82      3.82 o 
   8   4   4       13.12       14.86      3.47 o 
 -12   5   4        0.01        0.00      1.92 o 
 -11   5   4        6.15        5.27      2.21 o 
 -10   5   4       62.28       53.43      4.45 o 
  -9   5   4        9.14        9.88      4.68 o 
  -8   5   4      116.99       95.31      5.29 o 
  -7   5   4        9.63       11.00      2.51 o 
  -6   5   4      322.51      286.01     18.84 o 
  -5   5   4      276.01      280.71     15.88 o 
  -4   5   4        0.97        1.73      1.14 o 
  -3   5   4       35.36       33.91      4.85 o 
  -2   5   4        0.05        0.11      0.62 o 
  -1   5   4       52.21       48.07      1.95 o 
   0   5   4       39.38       41.96      1.80 o 
   1   5   4       12.89       17.52      2.45 o 
   2   5   4       15.11       12.51      2.35 o 
   3   5   4       16.45       12.16      2.41 o 
   4   5   4        8.99        7.30      2.38 o 
   5   5   4        4.46        2.54      1.64 o 
   6   5   4       17.61       16.13      3.19 o 
   7   5   4        6.03        3.81      2.19 o 
 -12   6   4        7.60        5.51      3.18 o 
 -11   6   4        3.09        1.61      2.26 o 
 -10   6   4        4.72        5.07      2.21 o 
  -9   6   4       40.18       38.24      4.19 o 
  -8   6   4       87.59       77.83      5.11 o 
  -7   6   4        1.25        2.69      1.44 o 
  -6   6   4        2.53        6.27      1.83 o 
  -5   6   4        0.15        0.23      1.17 o 
  -4   6   4       40.74       31.75      4.68 o 
  -3   6   4       32.24       34.37      2.44 o 
  -2   6   4       90.80      100.31      4.03 o 
  -1   6   4       39.76       40.40      1.97 o 
   0   6   4       37.17       37.24      3.01 o 
   1   6   4       44.66       46.24      4.60 o 
   2   6   4       12.97        9.45     11.32 o 
   3   6   4        5.62        8.45      2.38 o 
   4   6   4        0.58        1.20      1.27 o 
   5   6   4        0.06        1.42      1.49 o 
   6   6   4        0.07        1.88      1.63 o 
 -11   7   4        2.40        3.01      1.65 o 
 -10   7   4       34.63       29.08      3.43 o 
  -9   7   4       33.29       26.49      3.23 o 
  -8   7   4       31.96       38.32      3.47 o 
  -7   7   4       43.27       40.59      3.38 o 
  -6   7   4      141.49      152.60     10.31 o 
  -5   7   4      127.52      146.63      5.24 o 
  -4   7   4       11.96       12.38      1.89 o 
  -3   7   4        5.33        3.35      3.05 o 
  -2   7   4        1.02        1.31      0.98 o 
  -1   7   4        9.15       12.95      3.84 o 
   0   7   4        2.54        3.68      2.67 o 
   1   7   4        0.29        0.00      1.50 o 
   2   7   4        0.56        0.80      1.34 o 
   3   7   4        2.32        1.91      1.57 o 
   4   7   4       25.48       29.53      4.64 o 
   5   7   4        5.76        5.95      2.30 o 
 -11   8   4        0.27        1.73      1.52 o 
 -10   8   4       18.25       15.49      2.79 o 
  -9   8   4        0.45        0.13      1.11 o 
  -8   8   4       18.33       20.83      2.90 o 
  -7   8   4      170.40      155.60      6.09 o 
  -6   8   4      102.48       98.84      4.71 o 
  -5   8   4        0.56        1.41      1.05 o 
  -4   8   4        0.02        0.00      0.82 o 
  -3   8   4        9.84        0.83      2.83 o 
  -2   8   4       34.29       29.25      2.63 o 
  -1   8   4       56.71       54.65      6.68 o 
   0   8   4       50.25       57.57      6.77 o 
   1   8   4        3.32        5.77      3.43 o 
   2   8   4       24.15       21.39      5.35 o 
   3   8   4       22.97       18.10      3.39 o 
   4   8   4        2.29        3.53      1.90 o 
 -10   9   4        1.17        2.30      1.32 o 
  -9   9   4        1.82        2.03      1.37 o 
  -8   9   4        5.30        3.96      1.59 o 
  -7   9   4       17.88       15.43      2.64 o 
  -6   9   4       20.37       20.23      2.86 o 
  -5   9   4        8.35       11.59      2.16 o 
  -4   9   4        0.44        1.74      1.12 o 
  -3   9   4       13.67        9.97      2.70 o 
  -2   9   4        9.14       12.62      4.51 o 
  -1   9   4        2.18        2.01      2.84 o 
   0   9   4        7.84        7.60      3.93 o 
   1   9   4       17.46       19.72      5.35 o 
   2   9   4       10.07       11.87      4.34 o 
   3   9   4        6.22       13.03      4.85 o 
  -9  10   4       11.69       13.27      2.57 o 
  -8  10   4       18.96       18.73      2.92 o 
  -7  10   4       19.02       16.40      2.68 o 
  -6  10   4        8.40        6.78      1.81 o 
  -5  10   4        0.77        2.00      1.44 o 
  -4  10   4        0.02        0.00      1.08 o 
  -3  10   4        5.16        4.01      3.26 o 
  -2  10   4       31.44       46.21      7.44 o 
  -1  10   4        9.22       15.21      4.76 o 
   0  10   4        0.11        2.01      3.01 o 
   1  10   4        1.23        3.18      3.68 o 
  -7  11   4        1.34        1.39      1.25 o 
  -6  11   4        8.77       15.55      2.76 o 
  -5  11   4        4.45        4.94      1.76 o 
  -4  11   4        5.59        9.69      4.43 o 
  -3  11   4        3.15        4.51      3.68 o 
  -2  11   4        0.16        0.50      3.01 o 
  -1  11   4        0.07        0.00      3.01 o 
  -2 -12   5        7.72        6.50      1.95 o 
  -1 -12   5       14.78       15.45      2.75 o 
   0 -12   5        7.89       11.32      2.32 o 
   1 -12   5        8.84       12.94      2.45 o 
   2 -12   5        7.70       12.88      2.52 o 
   3 -12   5       26.56       25.03      2.85 o 
   4 -12   5       35.90       39.12      3.50 o 
   5 -12   5       14.86       17.25      2.61 o 
  -4 -11   5        1.66        1.25      2.01 o 
  -3 -11   5        1.82        3.80      1.49 o 
  -2 -11   5       11.00        9.95      2.17 o 
  -1 -11   5        0.83        0.00      1.14 o 
   0 -11   5        5.75        8.47      2.10 o 
   1 -11   5       10.93       12.57      2.43 o 
   2 -11   5       33.22       41.44      3.28 o 
   3 -11   5        5.45        9.50      1.94 o 
   4 -11   5       50.13       43.06      3.48 o 
   5 -11   5        2.99        2.93      1.51 o 
   6 -11   5        2.64        5.73      1.76 o 
   7 -11   5        3.89        5.23      2.09 o 
  -6 -10   5        8.55       10.53      4.26 o 
  -5 -10   5        0.78        0.00      1.67 o 
  -4 -10   5       13.11       14.85      2.50 o 
  -3 -10   5        5.21        5.46      1.67 o 
  -2 -10   5       53.02       45.15      3.81 o 
  -1 -10   5       95.39       89.86      4.63 o 
   0 -10   5        0.00        0.00      0.94 o 
   1 -10   5       43.87       48.64      3.21 o 
   2 -10   5        0.18        0.36      1.01 o 
   3 -10   5       32.86       33.69      2.99 o 
   4 -10   5       26.77       29.01      2.88 o 
   5 -10   5        5.35        5.92      1.65 o 
   6 -10   5        0.49        0.00      1.01 o 
   7 -10   5        2.13        1.73      1.61 o 
   8 -10   5        3.84        4.63      2.02 o 
  -7  -9   5       13.84       15.54      4.76 o 
  -6  -9   5       36.94       28.49      6.18 o 
  -5  -9   5       18.52       14.50      2.40 o 
  -4  -9   5        3.84        1.75      1.13 o 
  -3  -9   5        9.57       12.96      2.20 o 
  -2  -9   5       18.33       17.52      2.51 o 
  -1  -9   5       51.40       44.27      3.41 o 
   0  -9   5       64.64       57.18      3.55 o 
   1  -9   5       38.83       38.48      2.72 o 
   2  -9   5       91.33       79.72      3.58 o 
   3  -9   5        0.42        0.00      0.91 o 
   4  -9   5        0.26        0.00      0.92 o 
   5  -9   5        0.07        0.63      0.97 o 
   6  -9   5        3.64        2.73      1.34 o 
   7  -9   5        0.82        0.00      1.31 o 
   8  -9   5        4.21        1.64      1.64 o 
  -8  -8   5        0.41        1.17      2.67 o 
  -7  -8   5       12.65       15.79      5.10 o 
  -6  -8   5        5.81        5.80      1.64 o 
  -5  -8   5       61.86       62.22      3.79 o 
  -4  -8   5      162.47      150.86      5.62 o 
  -3  -8   5      169.84      163.26      5.73 o 
  -2  -8   5        7.55        6.80      1.60 o 
  -1  -8   5        0.13        0.67      0.93 o 
   0  -8   5       17.14       19.48      1.94 o 
   1  -8   5       11.05        9.59      1.49 o 
   2  -8   5      190.09      187.50      6.15 o 
   3  -8   5      233.28      217.50      5.62 o 
   4  -8   5        0.02        0.02      0.86 o 
   5  -8   5       17.38       15.62      2.07 o 
   6  -8   5        0.30        0.00      1.23 o 
   7  -8   5       32.37       32.16      3.47 o 
   8  -8   5       11.73        5.64      1.93 o 
   9  -8   5        0.79        0.00      1.74 o 
  -9  -7   5        0.47        3.59      2.92 o 
  -8  -7   5        0.09        0.00      2.26 o 
  -7  -7   5       10.34        1.46      3.14 o 
  -6  -7   5        7.83       11.76      2.09 o 
  -5  -7   5        3.56        6.99      1.66 o 
  -4  -7   5        1.43        5.44      1.49 o 
  -3  -7   5       28.09       28.24      2.68 o 
  -2  -7   5       20.85       19.36      2.27 o 
  -1  -7   5       15.75       14.50      1.57 o 
   0  -7   5        8.88       11.35      1.51 o 
   1  -7   5        0.45        0.00      0.69 o 
   2  -7   5        4.58        5.63      1.27 o 
   3  -7   5       11.98        8.08      1.48 o 
   4  -7   5      110.75      110.19      3.94 o 
   5  -7   5       10.31       17.16      2.07 o 
   6  -7   5        0.05        1.09      1.25 o 
   7  -7   5       26.82       32.48      3.32 o 
   8  -7   5       34.86       40.78      4.49 o 
   9  -7   5       21.75       16.88      5.60 o 
  -9  -6   5        1.35        4.85      3.43 o 
  -8  -6   5       15.78       21.81      5.35 o 
  -7  -6   5       13.72       13.03      2.21 o 
  -6  -6   5       53.12       56.61      3.47 o 
  -5  -6   5       66.25       58.02      3.36 o 
  -4  -6   5      103.74      108.20      4.35 o 
  -3  -6   5      167.26      141.51      7.22 o 
  -2  -6   5       17.49       17.28      2.07 o 
  -1  -6   5        7.75        6.21      1.03 o 
   0  -6   5       67.48       81.85      4.84 o 
   1  -6   5       24.41       23.43      1.89 o 
   2  -6   5       51.73       56.56      2.63 o 
   3  -6   5       32.83       38.04      2.26 o 
   4  -6   5       80.55       69.09      3.10 o 
   5  -6   5      103.56      104.51      4.40 o 
   6  -6   5        3.31        2.29      1.30 o 
   7  -6   5        0.01        0.02      1.17 o 
   8  -6   5       10.45       13.03      4.43 o 
   9  -6   5       19.11       20.05      5.93 o 
  10  -6   5        0.07        0.00      3.01 o 
 -10  -5   5        1.66        0.17      2.84 o 
  -9  -5   5       28.91       34.26      6.68 o 
  -8  -5   5       13.45        6.98      5.72 o 
  -7  -5   5       91.86       95.86      4.40 o 
  -6  -5   5       11.53        8.93      1.72 o 
  -5  -5   5       35.46       29.08      2.59 o 
  -4  -5   5       72.61       75.79      3.50 o 
  -3  -5   5       28.20       25.50      2.31 o 
  -2  -5   5      180.61      184.79      7.84 o 
  -1  -5   5      136.35      117.53      3.14 o 
   0  -5   5       16.46       12.52      1.35 o 
   1  -5   5       19.37       26.86      1.86 o 
   2  -5   5      105.78      101.82      3.23 o 
   3  -5   5      144.20      133.74      3.81 o 
   4  -5   5      107.09      112.32      4.03 o 
   5  -5   5       51.49       52.23      3.04 o 
   6  -5   5       72.00       61.79      4.42 o 
   7  -5   5       17.40       19.30      2.53 o 
   8  -5   5       23.18       36.85      6.85 o 
   9  -5   5        9.50        8.86      4.43 o 
  10  -5   5        0.31        3.68      3.76 o 
 -11  -4   5        2.87        3.76      3.51 o 
 -10  -4   5       15.99       23.23      5.68 o 
  -9  -4   5        6.50        2.49      5.14 o 
  -8  -4   5        0.62        0.09      1.10 o 
  -7  -4   5       27.44       30.31      2.79 o 
  -6  -4   5        1.56        2.99      1.12 o 
  -5  -4   5      114.00       99.36      3.96 o 
  -4  -4   5      125.11      132.95      5.75 o 
  -3  -4   5      279.70      294.92      6.17 o 
  -2  -4   5       11.21       10.35      1.04 o 
  -1  -4   5        0.69        0.25      0.48 o 
   0  -4   5       80.45       76.34      2.49 o 
   1  -4   5       46.30       28.96      1.69 o 
   2  -4   5       94.30      117.07      3.29 o 
   3  -4   5       10.12       13.91      1.48 o 
   4  -4   5      126.91      115.45      8.45 o 
   5  -4   5       17.23       18.72      2.06 o 
   6  -4   5       41.27       35.49      2.59 o 
   7  -4   5       15.54       15.79      4.68 o 
   8  -4   5       21.24       17.21      5.26 o 
   9  -4   5        0.03        0.00      2.51 o 
  10  -4   5        1.14        2.26      3.34 o 
 -11  -3   5        0.16        1.00      2.51 o 
 -10  -3   5        3.81        1.31      1.46 o 
  -9  -3   5       26.31       29.63      3.77 o 
  -8  -3   5       43.99       49.94      5.31 o 
  -7  -3   5       27.00       26.10      3.10 o 
  -6  -3   5       58.58       65.68      3.28 o 
  -5  -3   5       24.89       28.80      2.26 o 
  -4  -3   5        0.14        0.00      0.52 o 
  -3  -3   5      327.93      346.44      7.19 o 
  -1  -3   5      333.32      305.78      9.78 o 
   0  -3   5       40.35       33.03      1.64 o 
   1  -3   5      191.87      194.74      5.21 o 
   2  -3   5       42.42       37.28      2.18 o 
   3  -3   5       12.40       11.95      1.49 o 
   4  -3   5        9.79        9.93      1.46 o 
   5  -3   5        4.26        4.97      1.24 o 
   6  -3   5       54.48       57.74      6.27 o 
   7  -3   5       21.84       17.55      4.76 o 
   8  -3   5        0.00        0.00      2.67 o 
   9  -3   5       12.84       10.70      4.93 o 
  10  -3   5        0.30        1.59      3.34 o 
 -11  -2   5        0.10        2.59      2.92 o 
 -10  -2   5        8.04        7.66      2.30 o 
  -9  -2   5      151.61      153.28      6.82 o 
  -8  -2   5      237.01      218.55      7.68 o 
  -7  -2   5       23.63       24.72      2.92 o 
  -6  -2   5      608.46      617.73     11.40 o 
  -5  -2   5       20.75       25.34      2.12 o 
  -4  -2   5        6.03        6.33      1.17 o 
  -3  -2   5      319.93      375.58     12.86 o 
  -2  -2   5      652.08      639.59     15.42 o 
  -1  -2   5       34.68       36.32      1.63 o 
   0  -2   5       58.80       84.23      2.83 o 
   1  -2   5      146.73      161.57      4.08 o 
   2  -2   5      350.31      383.81      5.94 o 
   3  -2   5      285.59      296.55      6.40 o 
   4  -2   5       16.16       14.03      1.53 o 
   5  -2   5        0.63        0.17      1.75 o 
   6  -2   5       95.62       99.35      8.19 o 
   7  -2   5       13.78       12.95      4.18 o 
   8  -2   5        2.04        3.26      2.84 o 
   9  -2   5        2.95        0.75      2.92 o 
 -11  -1   5        1.12        1.73      1.65 o 
 -10  -1   5       20.72       22.81      3.43 o 
  -9  -1   5       40.93       42.04      3.87 o 
  -8  -1   5        2.86        3.01      1.36 o 
  -7  -1   5       59.34       51.83      3.52 o 
  -6  -1   5      150.97      152.55      5.48 o 
  -5  -1   5       25.32       16.92      1.35 o 
  -4  -1   5        4.23        1.98      0.60 o 
  -3  -1   5       61.47       70.08      2.09 o 
  -2  -1   5        1.21        0.97      0.54 o 
  -1  -1   5      675.89      716.05     48.21 o 
   0  -1   5     1423.54     1479.94     26.83 o 
   1  -1   5      888.87      935.63     18.11 o 
   2  -1   5      136.02      124.52      3.20 o 
   3  -1   5      317.87      320.24      5.05 o 
   4  -1   5      372.69      396.89     13.87 o 
   5  -1   5      257.17      283.09     12.62 o 
   6  -1   5        3.24        8.61      3.68 o 
   7  -1   5      101.99      103.61      8.94 o 
   8  -1   5        5.86        4.01      3.09 o 
   9  -1   5        0.36        0.00      2.34 o 
 -12   0   5        1.89        1.17      2.09 o 
 -11   0   5        0.08        0.67      1.92 o 
 -10   0   5        1.76        3.68      1.65 o 
  -9   0   5       32.43       37.81      3.75 o 
  -8   0   5       11.99       12.80      2.27 o 
  -7   0   5      266.70      250.52      7.10 o 
  -6   0   5      125.02      134.40      3.59 o 
  -5   0   5       17.76       26.66      1.69 o 
  -4   0   5       15.76       15.29      1.31 o 
  -3   0   5      571.89      562.54     19.41 o 
  -2   0   5      161.84      171.88      3.21 o 
  -1   0   5        6.25        6.58      0.87 o 
   0   0   5       24.81       25.83      1.61 o 
   1   0   5     1359.57     1508.41     19.55 o 
   2   0   5     1213.44     1301.78      9.21 o 
   3   0   5      145.70      149.43      2.98 o 
   4   0   5       20.43       19.30      4.01 o 
   5   0   5       21.26       22.48      4.60 o 
   6   0   5        1.27        0.92      2.26 o 
   7   0   5        0.01        0.00      2.01 o 
   8   0   5        0.00        0.00      2.42 o 
   9   0   5        8.94       12.87      5.01 o 
 -12   1   5        6.14        8.44      3.59 o 
 -11   1   5        3.88        4.43      2.76 o 
 -10   1   5        7.44        6.68      3.09 o 
  -9   1   5       56.26       56.07      5.93 o 
  -8   1   5       46.93       44.77      3.25 o 
  -7   1   5      108.57      107.31      4.32 o 
  -6   1   5      175.22      173.20      4.13 o 
  -5   1   5      852.94      979.62     10.28 o 
  -4   1   5       73.60       65.70      2.31 o 
  -3   1   5      597.99      624.65    129.97 o 
  -2   1   5       70.09       65.21      2.38 o 
  -1   1   5       77.30       64.06      2.94 o 
   0   1   5       35.54       50.21      2.56 o 
   1   1   5       85.88       97.27      3.26 o 
   2   1   5      371.66      390.72      5.80 o 
   3   1   5       29.41       34.17      4.76 o 
   4   1   5        0.41        3.84      2.42 o 
   5   1   5       44.58       44.54      6.02 o 
   6   1   5        0.61        0.84      2.42 o 
   7   1   5        0.29        0.67      2.42 o 
   8   1   5        0.27        0.00      2.34 o 
   9   1   5        0.40        3.43      3.43 o 
 -12   2   5       12.01       12.45      4.26 o 
 -11   2   5       14.94       23.06      5.18 o 
 -10   2   5        0.62        0.75      2.01 o 
  -9   2   5        9.31       13.20      3.84 o 
  -8   2   5       10.11        9.82      2.05 o 
  -7   2   5       42.53       39.93      3.05 o 
  -6   2   5      162.02      148.95      5.01 o 
  -5   2   5       45.60       48.43      1.97 o 
  -4   2   5        3.67        2.00      0.73 o 
  -3   2   5      181.83      182.17      6.52 o 
  -2   2   5        0.44        0.08      0.65 o 
  -1   2   5      218.09      217.25      5.89 o 
   0   2   5       71.02       56.06      2.75 o 
   1   2   5       26.55       25.93      1.78 o 
   2   2   5       53.71       62.50      5.60 o 
   3   2   5       54.38       58.41      5.60 o 
   4   2   5       20.75       17.71      4.09 o 
   5   2   5       11.18       23.31      5.01 o 
   6   2   5       19.06       24.73      5.26 o 
   7   2   5        0.00        0.33      2.42 o 
   8   2   5        6.01        4.68      3.84 o 
 -12   3   5        2.63        1.92      2.42 o 
 -11   3   5        3.69        2.76      2.51 o 
 -10   3   5       35.77       32.00      5.60 o 
  -9   3   5       37.41       36.91      3.53 o 
  -8   3   5       34.64       34.14      3.25 o 
  -7   3   5        3.09        3.54      1.32 o 
  -6   3   5        9.48        9.03      2.72 o 
  -5   3   5       84.99       98.49      4.49 o 
  -4   3   5      423.54      435.95     11.11 o 
  -3   3   5       22.13       28.11      2.47 o 
  -2   3   5       14.42       19.70      2.16 o 
  -1   3   5       77.11       90.79      3.73 o 
   0   3   5        8.57       11.41      1.56 o 
   1   3   5      175.14      181.82      9.19 o 
   2   3   5      288.17      304.73     12.28 o 
   3   3   5       92.94       80.80      7.02 o 
   4   3   5        6.66       12.45      3.93 o 
   5   3   5      167.75      162.77     10.53 o 
   6   3   5       93.76       87.65      8.27 o 
   7   3   5       34.10       42.11      6.94 o 
   8   3   5       16.94       23.48      6.18 o 
 -12   4   5        2.71        2.09      2.51 o 
 -11   4   5        0.47        0.50      2.01 o 
 -10   4   5        4.81        2.11      1.44 o 
  -9   4   5       66.58       29.26     35.68 o 
  -8   4   5       29.35       22.56      3.07 o 
  -7   4   5        8.12        7.23      1.86 o 
  -6   4   5       47.87       51.87      3.66 o 
  -5   4   5      213.51      218.54      6.94 o 
  -4   4   5        1.74        2.24      1.09 o 
  -3   4   5        0.47        0.72      0.86 o 
  -2   4   5       21.54       21.31      2.35 o 
  -1   4   5        6.55        5.32      1.37 o 
   0   4   5       26.08       18.47      3.76 o 
   1   4   5      127.20      143.97      8.69 o 
   2   4   5       28.72       25.74      4.68 o 
   3   4   5       16.47       10.61      3.68 o 
   4   4   5      138.43      125.84      9.27 o 
   5   4   5       90.44      105.70      8.94 o 
   6   4   5       16.26       27.07      5.93 o 
   7   4   5        0.19        0.00      2.84 o 
 -12   5   5        1.03        3.09      2.67 o 
 -11   5   5       18.78       21.89      5.51 o 
 -10   5   5       10.93       10.52      2.51 o 
  -9   5   5       79.13       83.34      5.30 o 
  -8   5   5       59.61       62.28      4.46 o 
  -7   5   5        1.08        1.37      1.24 o 
  -6   5   5       34.70       32.14      3.40 o 
  -5   5   5       30.71       26.21      3.01 o 
  -4   5   5        6.48       11.16      2.46 o 
  -3   5   5       16.16       15.81      2.32 o 
  -2   5   5       82.09       78.10      4.04 o 
  -1   5   5       68.28       73.76      2.49 o 
   0   5   5        4.93        3.63      1.34 o 
   1   5   5        2.84        1.67      2.26 o 
   2   5   5        0.45        1.84      2.42 o 
   3   5   5       36.82       43.20      6.35 o 
   4   5   5        1.83        0.41      1.26 o 
   5   5   5        2.16        1.67      1.57 o 
   6   5   5        0.02        0.35      1.45 o 
 -12   6   5        1.53        2.92      2.59 o 
 -11   6   5        3.31        4.24      1.95 o 
 -10   6   5        1.49        3.63      1.86 o 
  -9   6   5       12.39        7.95      2.27 o 
  -8   6   5        0.41        0.00      1.15 o 
  -7   6   5       23.26       18.38      3.03 o 
  -6   6   5       26.31       29.83      3.52 o 
  -5   6   5       13.15       17.39      2.78 o 
  -4   6   5        3.31        3.03      2.76 o 
  -3   6   5       21.01       28.49      4.76 o 
  -2   6   5        3.12        1.28      0.93 o 
  -1   6   5       13.69        8.36      3.26 o 
   0   6   5       78.05       72.03      6.85 o 
   1   6   5       21.87       18.33      2.75 o 
   2   6   5        6.20        6.19      2.17 o 
   3   6   5        3.78        4.44      1.91 o 
   4   6   5        0.80        0.00      1.11 o 
   5   6   5        2.83        4.39      2.10 o 
 -11   7   5        3.98        6.10      3.18 o 
 -10   7   5       10.82       11.63      2.92 o 
  -9   7   5        0.05        1.38      1.71 o 
  -8   7   5        2.79        2.53      1.74 o 
  -7   7   5        2.78        2.16      2.01 o 
  -6   7   5        4.55        4.60      2.42 o 
  -5   7   5        1.00        0.43      0.93 o 
  -4   7   5        4.05        4.61      1.38 o 
  -3   7   5       54.38       40.37      2.86 o 
  -2   7   5       70.58       60.00      3.26 o 
  -1   7   5        0.04        2.76      2.59 o 
   0   7   5       14.19       12.20      4.01 o 
   1   7   5        2.18        0.75      2.42 o 
   2   7   5        3.70        6.90      2.19 o 
   3   7   5        0.08        0.00      1.28 o 
   4   7   5        3.01        7.26      2.57 o 
 -11   8   5        0.23        0.94      1.40 o 
 -10   8   5       12.16       13.94      2.49 o 
  -9   8   5        7.87       10.26      2.19 o 
  -8   8   5        7.34        7.87      1.93 o 
  -7   8   5       33.27       31.57      3.39 o 
  -6   8   5        0.35        0.00      0.97 o 
  -5   8   5        0.95        1.03      1.06 o 
  -4   8   5        1.02        0.41      1.01 o 
  -3   8   5        3.25        2.57      1.28 o 
  -2   8   5        0.25        0.67      2.42 o 
  -1   8   5        0.00        3.51      3.01 o 
   0   8   5        6.31        5.10      3.34 o 
   1   8   5        0.80        2.09      3.01 o 
   2   8   5        2.80        2.59      2.92 o 
   3   8   5        0.01        2.42      3.18 o 
 -10   9   5        0.76        1.75      1.20 o 
  -9   9   5        1.41        3.94      1.57 o 
  -8   9   5        5.23        5.07      1.65 o 
  -7   9   5       15.23       17.76      2.76 o 
  -6   9   5       56.37       63.78      4.09 o 
  -5   9   5       41.40       43.87      5.48 o 
  -4   9   5        2.33        1.32      1.09 o 
  -3   9   5       13.82        7.35      3.93 o 
  -2   9   5        8.16        6.43      3.93 o 
  -1   9   5        0.20        1.00      2.92 o 
   0   9   5        6.30       10.03      4.18 o 
   1   9   5        1.77        3.18      2.84 o 
   2   9   5        0.67        4.01      3.59 o 
  -8  10   5       12.82       14.22      2.64 o 
  -7  10   5        2.94        4.82      1.63 o 
  -6  10   5        0.03        0.78      1.15 o 
  -5  10   5        2.90        2.65      1.39 o 
  -4  10   5        2.39        0.58      2.84 o 
  -3  10   5        0.69        0.00      2.67 o 
  -2  10   5        2.99        5.60      3.93 o 
  -1  10   5        0.48        0.00      2.67 o 
   0  10   5        4.06        6.60      4.34 o 
  -6  11   5        0.82        0.98      1.45 o 
  -5  11   5        2.16        0.00      2.51 o 
  -4  11   5        0.12        2.42      3.18 o 
  -3  11   5        3.36        2.76      3.51 o 
  -2 -12   6        5.13        4.07      1.65 o 
  -1 -12   6        2.02        4.23      1.57 o 
   0 -12   6        1.82        3.76      1.51 o 
   1 -12   6        0.00        0.60      1.22 o 
   2 -12   6        0.68        1.14      1.26 o 
   3 -12   6        4.32        3.57      1.71 o 
   4 -12   6        5.88        5.50      1.77 o 
  -4 -11   6        0.49        0.23      1.21 o 
  -3 -11   6        0.07        1.25      1.23 o 
  -2 -11   6        6.16        6.25      1.83 o 
  -1 -11   6       12.99       11.67      2.40 o 
   0 -11   6        0.07        0.72      1.21 o 
   1 -11   6        4.37        4.04      1.61 o 
   2 -11   6        3.18        3.16      1.47 o 
   3 -11   6        0.47        0.00      1.03 o 
   4 -11   6        1.26        1.22      1.24 o 
   5 -11   6        0.39        1.61      1.29 o 
   6 -11   6        2.09        2.88      1.48 o 
  -5 -10   6        0.10        0.54      1.49 o 
  -4 -10   6        3.04        4.80      1.64 o 
  -3 -10   6        3.50        3.14      1.70 o 
  -2 -10   6        5.57        5.69      1.83 o 
  -1 -10   6       80.34       74.31      4.40 o 
   0 -10   6       99.63       99.92      5.01 o 
   1 -10   6       58.48       49.67      4.01 o 
   2 -10   6        5.44        7.83      1.70 o 
   3 -10   6       19.34       24.02      2.66 o 
   4 -10   6        5.86        5.90      1.64 o 
   5 -10   6        8.41        5.08      1.61 o 
   6 -10   6        2.88        7.05      1.89 o 
   7 -10   6        8.89       10.91      2.75 o 
  -7  -9   6        2.78        3.34      3.34 o 
  -6  -9   6       10.34       12.49      2.34 o 
  -5  -9   6       45.77       50.13      3.97 o 
  -4  -9   6       14.99       14.51      2.40 o 
  -3  -9   6       44.60       35.87      3.49 o 
  -2  -9   6       74.76       64.18      3.92 o 
  -1  -9   6       76.37       69.05      4.03 o 
   0  -9   6       75.06       73.57      4.16 o 
   1  -9   6        5.51        5.35      1.44 o 
   2  -9   6        4.94        5.64      1.49 o 
   3  -9   6        0.97        0.00      0.95 o 
   4  -9   6        4.18        4.10      1.39 o 
   5  -9   6        0.14        0.82      1.11 o 
   6  -9   6        7.27        8.22      1.85 o 
   7  -9   6       11.95       12.27      2.66 o 
   8  -9   6       22.95       24.36      3.47 o 
  -8  -8   6        2.25        4.51      3.26 o 
  -7  -8   6       12.84       14.39      2.55 o 
  -6  -8   6       16.83       18.24      2.78 o 
  -5  -8   6        2.86        2.00      1.25 o 
  -4  -8   6        0.40        0.00      1.00 o 
  -3  -8   6       21.54       18.15      2.55 o 
  -2  -8   6        1.18        0.00      0.72 o 
  -1  -8   6       15.75       14.99      2.20 o 
   0  -8   6       20.84       20.71      2.06 o 
   1  -8   6       20.28       26.17      2.79 o 
   2  -8   6       49.69       51.34      2.92 o 
   3  -8   6        1.15        1.09      1.07 o 
   4  -8   6        0.46        0.78      1.07 o 
   5  -8   6        0.40        1.02      1.08 o 
   6  -8   6        1.09        0.00      1.32 o 
   7  -8   6        0.39        0.00      1.36 o 
   8  -8   6        0.05        1.30      1.51 o 
  -9  -7   6        4.94       10.36      4.60 o 
  -8  -7   6        4.44        4.76      3.26 o 
  -7  -7   6        8.86        9.32      2.00 o 
  -6  -7   6        0.15        0.88      1.39 o 
  -5  -7   6        1.95        3.52      1.39 o 
  -4  -7   6        2.73        4.12      1.37 o 
  -3  -7   6       14.42       13.58      2.11 o 
  -2  -7   6        7.35        8.39      1.66 o 
  -1  -7   6        0.50        1.48      0.98 o 
   0  -7   6      115.56      103.13      3.57 o 
   1  -7   6       66.43       73.54      3.14 o 
   2  -7   6      152.50      154.61      4.58 o 
   3  -7   6      392.60      365.20      7.13 o 
   4  -7   6       24.20       25.58      2.47 o 
   5  -7   6       20.71       25.13      2.54 o 
   6  -7   6       66.10       68.23      6.85 o 
   7  -7   6       36.62       40.07      3.77 o 
   8  -7   6        0.37        3.09      2.84 o 
   9  -7   6        0.89        0.00      2.92 o 
  -9  -6   6        1.15        1.34      2.92 o 
  -8  -6   6        8.75       10.89      2.20 o 
  -7  -6   6       94.52       98.04      4.76 o 
  -6  -6   6       56.26       60.12      3.62 o 
  -5  -6   6        0.00        1.25      0.97 o 
  -4  -6   6       25.44       24.92      2.67 o 
  -3  -6   6        2.17        1.71      1.00 o 
  -2  -6   6      102.73      100.82      4.18 o 
  -1  -6   6      423.93      431.95     10.97 o 
   0  -6   6       71.11       56.81      2.57 o 
   1  -6   6       16.36       24.69      2.08 o 
   2  -6   6      116.26      131.71      4.06 o 
   3  -6   6      338.29      320.31      7.66 o 
   4  -6   6       75.72       74.45      3.92 o 
   5  -6   6       42.92       40.82      3.23 o 
   6  -6   6        2.62        3.15      1.48 o 
   7  -6   6        0.49        2.67      2.67 o 
   8  -6   6        8.32        5.26      3.34 o 
   9  -6   6       17.86       22.56      6.52 o 
 -10  -5   6        0.95        1.17      2.76 o 
  -9  -5   6        3.55        3.24      1.89 o 
  -8  -5   6       22.76       19.49      3.29 o 
  -7  -5   6       20.86       22.72      2.73 o 
  -6  -5   6        1.68        1.37      1.07 o 
  -5  -5   6       15.98       13.56      2.00 o 
  -4  -5   6      103.75      102.35      4.16 o 
  -3  -5   6       92.60       88.54      3.79 o 
  -2  -5   6       21.53       18.88      1.52 o 
  -1  -5   6      165.81      184.78      7.97 o 
   0  -5   6       12.61        9.78      1.30 o 
   1  -5   6        6.72        5.84      3.78 o 
   2  -5   6      394.76      399.87     11.08 o 
   3  -5   6      236.78      201.49      5.55 o 
   4  -5   6      103.73      108.66      3.79 o 
   5  -5   6      350.40      304.77     19.13 o 
   6  -5   6      134.97      140.72      5.20 o 
   7  -5   6        9.23        5.10      3.43 o 
   8  -5   6        3.56        3.18      3.51 o 
   9  -5   6        1.61        2.42      3.84 o 
 -10  -4   6        0.54        2.40      1.71 o 
  -9  -4   6        0.26        1.92      1.44 o 
  -8  -4   6        0.08        0.00      1.10 o 
  -7  -4   6        0.17        0.00      0.93 o 
  -6  -4   6      132.37      117.66      4.63 o 
  -5  -4   6       64.32       53.62      3.08 o 
  -4  -4   6        0.01        0.09      0.69 o 
  -3  -4   6        4.97        4.08      1.17 o 
  -2  -4   6       75.66       66.89      2.33 o 
  -1  -4   6      125.15      120.20      3.81 o 
   0  -4   6        1.56        6.62      1.10 o 
   1  -4   6       78.54       80.43      2.83 o 
   2  -4   6      285.47      256.49      5.27 o 
   3  -4   6       29.69       33.05      2.16 o 
   4  -4   6        1.16        1.47      0.92 o 
   5  -4   6       71.68       71.87      3.45 o 
   6  -4   6       51.82       46.21      6.68 o 
   7  -4   6        0.05        0.00      2.51 o 
   8  -4   6        5.28        5.26      3.93 o 
   9  -4   6        1.00        3.09      3.34 o 
 -11  -3   6        0.48        2.01      2.84 o 
 -10  -3   6        0.14        2.19      1.67 o 
  -9  -3   6       10.19        6.35      2.97 o 
  -8  -3   6       10.90       10.04      2.32 o 
  -7  -3   6        0.30        0.19      0.90 o 
  -6  -3   6      349.17      338.16      7.47 o 
  -5  -3   6      126.62      117.52      4.28 o 
  -4  -3   6        0.78        3.88      2.20 o 
  -3  -3   6        2.54        1.85      0.64 o 
  -2  -3   6      352.47      376.37     14.53 o 
  -1  -3   6       54.52       60.74      3.12 o 
   0  -3   6      591.24      517.37     56.44 o 
   1  -3   6       14.55       11.67      1.30 o 
   2  -3   6      257.22      262.53      4.95 o 
   3  -3   6      176.95      173.90      4.70 o 
   4  -3   6        1.76        3.02      1.07 o 
   5  -3   6       43.80       50.97      5.77 o 
   6  -3   6       88.35       71.44      7.44 o 
   7  -3   6       23.06       23.90      5.68 o 
   8  -3   6        0.01        0.00      2.67 o 
   9  -3   6        1.15        4.01      3.68 o 
 -11  -2   6        0.02        0.00      1.34 o 
 -10  -2   6        0.03        0.37      1.40 o 
  -9  -2   6        0.93        0.48      1.21 o 
  -8  -2   6       23.83       23.02      3.16 o 
  -7  -2   6      279.27      248.63      9.82 o 
  -6  -2   6        0.55        1.34      1.00 o 
  -5  -2   6       39.67       38.19      2.42 o 
  -4  -2   6      111.15      114.88      4.44 o 
  -3  -2   6       12.92       11.74      1.15 o 
  -2  -2   6        2.92        7.12      0.99 o 
  -1  -2   6      154.22      165.33      3.59 o 
   0  -2   6       42.86       50.35      2.08 o 
   1  -2   6       54.92       60.86      2.34 o 
   2  -2   6       29.41       32.27      2.04 o 
   3  -2   6      292.35      293.51     10.78 o 
   4  -2   6      221.66      207.97     10.61 o 
   5  -2   6        2.34        5.68      2.92 o 
   6  -2   6       67.46       57.15      6.68 o 
   7  -2   6       36.73       40.44      6.85 o 
   8  -2   6        1.27        4.43      3.51 o 
   9  -2   6       14.71       19.05      5.68 o 
 -12  -1   6        0.40        0.00      1.75 o 
 -11  -1   6        1.06        1.17      2.01 o 
 -10  -1   6       12.33       11.07      2.60 o 
  -9  -1   6       37.87       45.59      4.00 o 
  -8  -1   6        0.64        2.50      1.37 o 
  -7  -1   6        3.42        2.55      1.33 o 
  -6  -1   6        0.73        0.00      1.13 o 
  -5  -1   6       86.67       79.16      2.68 o 
  -4  -1   6       10.33        7.12      0.97 o 
  -3  -1   6       45.82       46.99      1.91 o 
  -2  -1   6        1.05        0.06      0.48 o 
  -1  -1   6      178.60      134.85     42.48 o 
   0  -1   6     1595.25     1798.46     22.24 o 
   1  -1   6     1532.62     1777.44     29.86 o 
   2  -1   6      109.30      105.37      3.23 o 
   3  -1   6        0.92        0.58      0.70 o 
   4  -1   6        6.71        7.10      3.01 o 
   5  -1   6       25.32       20.55      4.76 o 
   6  -1   6        9.74       16.79      4.68 o 
   7  -1   6        6.03        6.10      3.51 o 
   8  -1   6       13.42       17.30      5.26 o 
   9  -1   6       18.38       13.03      5.10 o 
 -12   0   6        0.81        2.34      2.34 o 
 -11   0   6        1.07        2.59      2.51 o 
 -10   0   6        0.23        2.01      2.34 o 
  -9   0   6        0.00        1.46      1.30 o 
  -8   0   6       87.76       92.06      4.82 o 
  -7   0   6        7.49       11.50      2.09 o 
  -6   0   6       79.21       74.84      2.91 o 
  -5   0   6        7.33        6.64      1.11 o 
  -4   0   6       15.37       22.84      1.61 o 
  -3   0   6      163.37      165.00      5.80 o 
  -2   0   6       22.89       17.22      5.21 o 
  -1   0   6       58.25       79.56      2.46 o 
   0   0   6      329.69      350.83      6.02 o 
   1   0   6      472.43      500.04      8.71 o 
   2   0   6       22.68       23.49      1.56 o 
   3   0   6       99.20       97.34      7.27 o 
   4   0   6       16.00       22.89      4.68 o 
   5   0   6       11.99        8.69      3.51 o 
   6   0   6        0.11        0.00      2.01 o 
   7   0   6        2.57        4.34      3.18 o 
   8   0   6        3.34        0.75      3.18 o 
 -12   1   6       21.72       19.47      5.18 o 
 -11   1   6       24.20       28.74      5.60 o 
 -10   1   6        2.20        2.59      2.34 o 
  -9   1   6       69.63       74.03      7.10 o 
  -8   1   6       26.72       28.49      4.93 o 
  -7   1   6        8.23        9.12      1.42 o 
  -6   1   6       46.09       46.11      2.33 o 
  -5   1   6       36.63       27.47      1.79 o 
  -4   1   6        3.97        3.72      0.87 o 
  -3   1   6       10.76        7.39      4.19 o 
  -2   1   6       15.47       13.14      1.38 o 
  -1   1   6      172.01      225.70      5.90 o 
   0   1   6        1.36        0.00      0.66 o 
   1   1   6       45.73       46.84      2.59 o 
   2   1   6        0.01        0.08      1.17 o 
   3   1   6       65.48       73.78      6.68 o 
   4   1   6       21.22       30.25      5.26 o 
   5   1   6        1.67        0.00      2.34 o 
   6   1   6        0.01        0.00      2.26 o 
   7   1   6        7.15        7.52      3.84 o 
   8   1   6        7.29       13.45      4.93 o 
 -12   2   6        0.00        2.17      2.09 o 
 -11   2   6        4.46        4.43      2.59 o 
 -10   2   6        1.90        1.42      1.92 o 
  -9   2   6       18.25       27.07      5.10 o 
  -8   2   6       62.31       66.32      4.07 o 
  -7   2   6       12.51       12.21      2.16 o 
  -6   2   6       46.09       46.49      3.24 o 
  -5   2   6      231.40      248.52      7.81 o 
  -4   2   6      196.13      194.45      5.88 o 
  -3   2   6        2.21        1.90      1.06 o 
  -2   2   6       37.63       38.37      2.74 o 
  -1   2   6       41.64       52.25      3.01 o 
   0   2   6      298.28      280.52      6.43 o 
   1   2   6      314.74      295.71     11.87 o 
   2   2   6        2.44        0.00      1.59 o 
   3   2   6      242.36      221.09     11.45 o 
   4   2   6      127.98      125.92      9.27 o 
   5   2   6       68.80       70.61      7.52 o 
   6   2   6       22.02       20.39      5.26 o 
   7   2   6        0.18        2.67      2.92 o 
 -12   3   6       11.88       16.21      4.76 o 
 -11   3   6        0.92        1.75      2.17 o 
 -10   3   6        5.64        3.01      2.26 o 
  -9   3   6      125.30      117.90      9.11 o 
  -8   3   6      100.54       95.30      5.06 o 
  -7   3   6        0.29        1.67      1.18 o 
  -6   3   6        3.97        2.60      1.50 o 
  -5   3   6       15.02       15.63      2.35 o 
  -4   3   6        0.47        0.91      0.92 o 
  -3   3   6        1.74        0.63      1.04 o 
  -2   3   6      108.83      113.55      6.35 o 
  -1   3   6       54.52       54.38      4.55 o 
   0   3   6       98.93      106.24      4.07 o 
   1   3   6       56.78       56.07      5.68 o 
   2   3   6       47.20       47.96      5.68 o 
   3   3   6      179.56      167.95     10.53 o 
   4   3   6      111.52      109.12      9.11 o 
   5   3   6       16.89       17.38      4.85 o 
   6   3   6        0.03        0.00      2.51 o 
   7   3   6        6.95        7.77      4.18 o 
 -12   4   6        0.16        0.00      1.84 o 
 -11   4   6        4.29        5.35      3.18 o 
 -10   4   6       45.25       45.71      6.85 o 
  -9   4   6       47.77       48.89      4.09 o 
  -8   4   6       85.91       81.97      7.44 o 
  -7   4   6        1.64        1.19      1.38 o 
  -6   4   6        9.81       10.00      2.59 o 
  -5   4   6       24.58       22.78      2.84 o 
  -4   4   6        3.56        4.72      1.54 o 
  -3   4   6       36.35       40.59      3.12 o 
  -2   4   6       82.14       77.31      4.04 o 
  -1   4   6      180.04      183.48      5.88 o 
   0   4   6       14.99       15.04      3.68 o 
   1   4   6       33.54       32.84      5.18 o 
   2   4   6       10.87       12.37      4.01 o 
   3   4   6        9.76       12.70      4.18 o 
   4   4   6       16.25       14.12      4.43 o 
   5   4   6        1.69        2.01      2.76 o 
   6   4   6        5.02        5.68      3.76 o 
 -12   5   6        0.48        4.09      2.67 o 
 -11   5   6        3.80        5.18      3.09 o 
 -10   5   6       21.97       17.16      3.04 o 
  -9   5   6        1.01        1.56      1.63 o 
  -8   5   6        5.96        4.82      1.96 o 
  -7   5   6       56.18       68.25      4.66 o 
  -6   5   6        7.38        7.57      2.03 o 
  -5   5   6        0.35        4.46      2.09 o 
  -4   5   6        1.13        1.59      1.14 o 
  -3   5   6        4.72        4.36      1.49 o 
  -2   5   6       32.38       36.14      3.11 o 
  -1   5   6       45.49       53.14      5.60 o 
   0   5   6       44.13       30.25      5.35 o 
   1   5   6      115.87      117.48      9.02 o 
   2   5   6       30.08       34.76      5.93 o 
   3   5   6        2.00        2.84      2.76 o 
   4   5   6        4.32        5.43      3.51 o 
   5   5   6        0.95        1.78      1.47 o 
 -11   6   6        0.41        1.01      1.56 o 
 -10   6   6        0.01        1.20      1.56 o 
  -9   6   6        2.94        2.44      1.74 o 
  -8   6   6       96.95      100.41      5.99 o 
  -7   6   6       54.01       54.83      4.37 o 
  -6   6   6       35.33       33.90      4.68 o 
  -5   6   6       88.99       88.59      7.27 o 
  -4   6   6       17.21       18.01      2.81 o 
  -3   6   6        0.55        0.00      1.03 o 
  -2   6   6       19.88       13.20      3.68 o 
  -1   6   6        2.31        5.10      3.01 o 
   0   6   6        0.23        0.92      2.17 o 
   1   6   6       18.95       21.39      5.18 o 
   2   6   6       53.26       51.60      4.72 o 
   3   6   6       15.14       18.70      3.37 o 
   4   6   6        1.05        1.13      1.54 o 
   5   6   6        3.26        2.46      1.84 o 
 -11   7   6        0.58        1.86      1.64 o 
 -10   7   6        3.82        7.27      2.46 o 
  -9   7   6        1.73        2.86      1.86 o 
  -8   7   6       13.37       23.13      3.72 o 
  -7   7   6       53.07       53.19      4.78 o 
  -6   7   6       69.03       52.09      4.43 o 
  -5   7   6       30.25       29.74      3.77 o 
  -4   7   6       21.14       14.53      6.36 o 
  -3   7   6        1.02        2.14      1.09 o 
  -2   7   6       16.39       36.43      6.18 o 
  -1   7   6        2.94        1.17      2.51 o 
   0   7   6       25.78       33.92      6.27 o 
   1   7   6       13.04       11.70      4.51 o 
   2   7   6        2.69        1.59      3.01 o 
   3   7   6        0.00        0.00      2.84 o 
 -10   8   6        1.88        4.57      1.59 o 
  -9   8   6        4.57        1.96      1.41 o 
  -8   8   6        0.64        1.05      1.15 o 
  -7   8   6        5.27        6.76      1.75 o 
  -6   8   6        7.86       10.06      2.11 o 
  -5   8   6        0.92        0.00      1.01 o 
  -4   8   6        2.77        1.54      1.64 o 
  -3   8   6        5.34        2.84      2.67 o 
  -2   8   6        0.83        3.43      3.09 o 
  -1   8   6        9.09       17.88      5.26 o 
   0   8   6       16.03       19.80      5.68 o 
   1   8   6        7.20        8.94      4.09 o 
   2   8   6        2.04        1.92      3.01 o 
  -9   9   6        6.15        9.29      2.20 o 
  -8   9   6        7.30        9.03      2.08 o 
  -7   9   6        0.79        0.73      1.17 o 
  -6   9   6        0.92        2.09      1.30 o 
  -5   9   6       26.89       27.08      3.16 o 
  -4   9   6       66.31       61.16      7.44 o 
  -3   9   6        0.07        1.67      2.76 o 
  -2   9   6       18.80       28.99      6.43 o 
  -1   9   6       11.30       10.95      4.34 o 
   0   9   6        5.36        5.18      3.93 o 
   1   9   6        0.08        0.00      2.51 o 
  -7  10   6        2.76        2.51      1.43 o 
  -6  10   6        1.06        2.79      1.38 o 
  -5  10   6        0.10        0.00      1.75 o 
  -4  10   6        3.29        7.69      4.18 o 
  -3  10   6        2.44        4.93      3.84 o 
  -2  10   6        7.46        6.10      4.09 o 
  -1 -12   7        0.27        0.89      1.26 o 
   0 -12   7        0.25        0.00      1.19 o 
   1 -12   7        3.38        7.02      2.05 o 
   2 -12   7       11.19       11.90      2.52 o 
   3 -12   7        1.72        2.30      1.66 o 
  -4 -11   7        0.46        0.08      1.08 o 
  -3 -11   7        2.27        3.96      1.63 o 
  -2 -11   7        0.58        0.00      0.97 o 
  -1 -11   7        0.03        1.33      1.14 o 
   0 -11   7        0.05        0.00      1.23 o 
   1 -11   7        9.36        8.89      2.09 o 
   2 -11   7       33.06       29.09      3.60 o 
   3 -11   7        2.26        2.84      1.63 o 
   4 -11   7        3.27        1.73      1.35 o 
   5 -11   7        0.06        0.00      1.20 o 
  -5 -10   7        0.00        0.84      1.16 o 
  -4 -10   7       15.79       15.85      2.68 o 
  -3 -10   7       22.00       18.44      2.87 o 
  -2 -10   7       45.05       38.92      3.84 o 
  -1 -10   7       20.59       27.27      3.29 o 
   0 -10   7        0.03        0.40      1.03 o 
   1 -10   7      110.10       96.22      5.09 o 
   2 -10   7       74.05       75.62      4.58 o 
   3 -10   7        3.29        2.36      1.37 o 
   4 -10   7        1.82        1.53      1.25 o 
   5 -10   7       12.30       19.48      2.67 o 
   6 -10   7       27.26       37.04      3.54 o 
  -6  -9   7        0.75        0.65      1.79 o 
  -5  -9   7        1.79        2.30      1.45 o 
  -4  -9   7       17.86       18.59      2.79 o 
  -3  -9   7        0.55        0.72      1.16 o 
  -2  -9   7        2.77        3.21      1.50 o 
  -1  -9   7       26.22       21.90      2.84 o 
   0  -9   7      194.95      195.02      7.68 o 
   1  -9   7       83.29       72.57      6.29 o 
   2  -9   7        1.73        1.95      1.25 o 
   3  -9   7      105.65      103.20      4.40 o 
   4  -9   7       12.05       16.11      2.37 o 
   5  -9   7       27.95       28.42      2.97 o 
   6  -9   7        1.14        1.28      1.95 o 
   7  -9   7        1.39        5.21      2.07 o 
  -7  -8   7        1.54        3.45      1.53 o 
  -6  -8   7        3.04        5.16      1.77 o 
  -5  -8   7        3.70        5.00      1.76 o 
  -4  -8   7       14.11       13.90      2.38 o 
  -3  -8   7       27.80       30.43      3.21 o 
  -2  -8   7        1.94        0.93      0.98 o 
  -1  -8   7        0.96        0.27      0.83 o 
   0  -8   7       61.39       57.45      4.72 o 
   1  -8   7      411.38      412.14      9.94 o 
   2  -8   7      122.37      129.45      4.59 o 
   3  -8   7        5.81        4.42      1.40 o 
   4  -8   7        3.83        3.73      1.30 o 
   5  -8   7       25.74       28.61      2.88 o 
   6  -8   7       12.69        9.91      2.33 o 
   7  -8   7        0.04        0.11      1.43 o 
   8  -8   7        1.62        2.51      2.42 o 
  -8  -7   7        2.76        2.94      1.49 o 
  -7  -7   7       11.24       12.85      2.31 o 
  -6  -7   7       35.37       33.45      3.39 o 
  -5  -7   7       35.40       31.12      3.23 o 
  -4  -7   7       78.52       79.06      4.26 o 
  -3  -7   7        0.29        0.44      0.99 o 
  -2  -7   7        4.90        2.75      1.16 o 
  -1  -7   7       32.06       36.07      3.16 o 
   0  -7   7       20.89       18.81      2.00 o 
   1  -7   7       21.22       18.90      2.07 o 
   2  -7   7       28.01       38.20      2.79 o 
   3  -7   7       15.32       16.60      2.16 o 
   4  -7   7        0.00        0.00      0.99 o 
   5  -7   7        0.00        0.24      1.33 o 
   6  -7   7       16.04       19.70      2.85 o 
   7  -7   7       14.32       14.20      4.93 o 
   8  -7   7        7.10       10.95      4.26 o 
  -9  -6   7        2.85        4.07      1.99 o 
  -8  -6   7        1.91        2.66      1.49 o 
  -7  -6   7        0.34        0.00      1.02 o 
  -6  -6   7        9.12       10.61      2.06 o 
  -5  -6   7       12.11       12.46      2.20 o 
  -4  -6   7        0.06        0.41      0.92 o 
  -3  -6   7       13.04       13.63      2.11 o 
  -2  -6   7       91.64      100.83      4.94 o 
  -1  -6   7        1.00        1.35      1.11 o 
   0  -6   7        0.92        0.29      0.77 o 
   1  -6   7       14.92       20.71      2.08 o 
   2  -6   7       10.51        6.17      1.41 o 
   3  -6   7      441.03      443.68     11.45 o 
   4  -6   7      894.29      919.93     29.20 o 
   5  -6   7      234.58      211.64      6.64 o 
   6  -6   7       15.87       12.14      2.27 o 
   7  -6   7        0.26        1.34      2.59 o 
   8  -6   7        3.47        3.76      3.18 o 
 -10  -5   7        0.21        0.42      2.42 o 
  -9  -5   7        0.48        1.07      1.42 o 
  -8  -5   7        9.38       13.38      2.91 o 
  -7  -5   7        3.98        2.97      1.36 o 
  -6  -5   7        6.07        5.85      1.87 o 
  -5  -5   7       38.02       39.33      3.05 o 
  -4  -5   7        0.12        0.34      0.84 o 
  -3  -5   7        1.51        0.76      0.83 o 
  -2  -5   7       58.01       50.64      3.09 o 
  -1  -5   7      174.91      176.12      4.41 o 
   0  -5   7      360.87      381.68     16.79 o 
   1  -5   7       15.25        7.90      3.45 o 
   2  -5   7        0.78        1.59      0.91 o 
   3  -5   7       14.47       15.24      1.88 o 
   4  -5   7       25.52       30.16      2.86 o 
   5  -5   7        5.42        6.96      1.84 o 
   6  -5   7        0.09        0.08      2.09 o 
   7  -5   7        1.33        3.68      3.01 o 
   8  -5   7        0.19        0.00      2.92 o 
 -10  -4   7        4.83        9.32      2.74 o 
  -9  -4   7        6.64        9.87      2.59 o 
  -8  -4   7        2.63        2.43      1.62 o 
  -7  -4   7      150.62      151.55      5.66 o 
  -6  -4   7       43.93       41.55      3.07 o 
  -5  -4   7       82.79       74.48      3.72 o 
  -4  -4   7        7.02       10.43      1.78 o 
  -3  -4   7       24.55       19.53      2.23 o 
  -2  -4   7        0.91        0.00      0.58 o 
  -1  -4   7        1.35        1.12      0.68 o 
   0  -4   7       76.52       76.09      2.89 o 
   1  -4   7       12.55       14.88      1.64 o 
   2  -4   7        7.29        6.08      1.25 o 
   3  -4   7      115.29      101.37      3.59 o 
   4  -4   7       90.49       94.12      4.04 o 
   5  -4   7        0.69        1.75      2.51 o 
   6  -4   7        1.04        0.00      2.09 o 
   7  -4   7       10.27       11.28      4.26 o 
   8  -4   7        0.03        3.68      3.43 o 
 -11  -3   7        1.92        4.98      2.18 o 
 -10  -3   7        8.07       10.09      3.51 o 
  -9  -3   7        2.11        1.65      2.34 o 
  -8  -3   7       58.62       65.17      4.72 o 
  -7  -3   7       17.41       15.34      2.79 o 
  -6  -3   7        7.93       10.08      1.83 o 
  -5  -3   7        0.71        0.58      0.85 o 
  -4  -3   7        3.68        4.04      1.20 o 
  -3  -3   7        4.53        6.32      1.00 o 
  -2  -3   7        5.18        7.18      1.08 o 
  -1  -3   7       46.81       50.34      2.27 o 
   0  -3   7       54.90       30.04     11.90 o 
   1  -3   7        7.99       11.92      1.45 o 
   2  -3   7        0.75        0.43      0.71 o 
   3  -3   7        8.65       12.02      1.74 o 
   4  -3   7       40.51       39.10      5.77 o 
   5  -3   7        0.25        0.00      1.92 o 
   6  -3   7       13.13       15.21      4.76 o 
   7  -3   7        2.75        2.26      3.18 o 
   8  -3   7       12.15       18.30      5.68 o 
 -11  -2   7        0.04        1.17      2.01 o 
 -10  -2   7        0.15        1.25      1.68 o 
  -9  -2   7        0.06        0.96      1.48 o 
  -8  -2   7        3.20        1.21      1.47 o 
  -7  -2   7      112.54      102.99      5.33 o 
  -6  -2   7        4.86        4.32      1.52 o 
  -5  -2   7        8.76       12.19      1.82 o 
  -4  -2   7       19.07       14.74      1.87 o 
  -3  -2   7       40.03       47.13      2.10 o 
  -2  -2   7      115.27      122.52      4.21 o 
  -1  -2   7      171.92      183.03      5.50 o 
   0  -2   7        0.53        3.03      1.78 o 
   1  -2   7       58.07       40.67      2.11 o 
   2  -2   7        0.54        1.42      0.96 o 
   3  -2   7       30.29       29.19      2.16 o 
   4  -2   7       78.31       85.81      7.44 o 
   5  -2   7      159.91      170.87     10.86 o 
   6  -2   7       85.81      100.02      9.11 o 
   7  -2   7       19.85       22.64      5.77 o 
   8  -2   7        3.02        0.42      3.18 o 
 -11  -1   7        2.73        2.26      2.34 o 
 -10  -1   7        0.55        1.09      1.75 o 
  -9  -1   7        0.69        0.00      1.15 o 
  -8  -1   7       23.03       30.38      3.43 o 
  -7  -1   7       43.59       35.22      3.27 o 
  -6  -1   7       70.35       63.66      3.84 o 
  -5  -1   7        0.88        0.74      0.88 o 
  -4  -1   7       91.23       89.80      2.83 o 
  -3  -1   7        9.57       11.87      1.31 o 
  -2  -1   7       67.01       82.02      2.84 o 
  -1  -1   7        1.13        0.85      0.60 o 
   0  -1   7        2.72        2.49      0.76 o 
   1  -1   7       20.31       25.24      1.96 o 
   2  -1   7       13.57       11.64      1.48 o 
   3  -1   7       41.57       43.70      5.43 o 
   4  -1   7      112.22      106.12      8.44 o 
   5  -1   7        0.38        0.50      2.59 o 
   6  -1   7       19.79       14.87      4.68 o 
   7  -1   7        2.10        3.09      3.43 o 
   8  -1   7        6.16        8.36      4.76 o 
 -12   0   7        5.03        0.00      2.26 o 
 -11   0   7        7.35        5.18      3.09 o 
 -10   0   7        0.61        0.50      1.75 o 
  -9   0   7       72.86       68.27      7.10 o 
  -8   0   7        0.07        0.00      1.50 o 
  -7   0   7       53.32       57.16      3.69 o 
  -6   0   7       10.19       11.69      2.03 o 
  -5   0   7      478.92      478.50     24.20 o 
  -4   0   7      705.60      760.71     30.06 o 
  -3   0   7      178.64      172.65      4.41 o 
  -2   0   7       53.61       44.51      9.36 o 
  -1   0   7       37.74       54.53      2.25 o 
   0   0   7        7.41        5.42      1.09 o 
   1   0   7        0.78        1.93      0.86 o 
   2   0   7        7.72        2.51      1.92 o 
   3   0   7       37.86       36.35      5.51 o 
   4   0   7      105.82      104.86      8.44 o 
   5   0   7       41.99       50.97      7.19 o 
   6   0   7        0.00        0.00      2.09 o 
   7   0   7        0.30        0.00      2.01 o 
 -12   1   7        0.00        0.50      2.09 o 
 -11   1   7        9.90       13.29      4.26 o 
 -10   1   7       49.73       49.88      7.02 o 
  -9   1   7        0.28        0.67      1.75 o 
  -8   1   7       17.71       16.96      4.18 o 
  -7   1   7        3.56        7.19      3.01 o 
  -6   1   7        5.83        7.65      4.60 o 
  -5   1   7       14.38       20.89      2.09 o 
  -4   1   7        0.00        0.02      0.65 o 
  -3   1   7       71.52       59.02      7.63 o 
  -2   1   7      176.92      201.32      6.16 o 
  -1   1   7      122.96      119.93      4.71 o 
   0   1   7       12.22       10.27      1.73 o 
   1   1   7       37.29       28.16      4.51 o 
   2   1   7       38.96       35.01      5.26 o 
   3   1   7       34.52       22.81      4.76 o 
   4   1   7       36.56       37.18      6.18 o 
   5   1   7        1.64        0.75      2.34 o 
   6   1   7       13.27       22.56      5.77 o 
   7   1   7        4.44        9.69      4.34 o 
 -12   2   7        4.10        7.85      3.43 o 
 -11   2   7        0.15        0.00      1.67 o 
 -10   2   7       11.87        5.35      3.01 o 
  -9   2   7       52.65       39.69      6.10 o 
  -8   2   7       95.60       84.39      7.60 o 
  -7   2   7        0.86        2.49      1.33 o 
  -6   2   7        1.38        2.43      1.34 o 
  -5   2   7       56.15       47.89      3.40 o 
  -4   2   7       36.48       36.04      2.98 o 
  -3   2   7       11.36       12.84      2.10 o 
  -2   2   7       21.27       17.38      2.31 o 
  -1   2   7       88.91       69.39      5.64 o 
   0   2   7        5.69        4.85      2.51 o 
   1   2   7      146.72      135.70      8.77 o 
   2   2   7       10.22        9.61      3.26 o 
   3   2   7       10.00       16.04      4.34 o 
   4   2   7        0.44        1.50      2.59 o 
   5   2   7        0.17        0.00      2.01 o 
   6   2   7        0.65        1.84      3.09 o 
   7   2   7        1.77        0.00      2.59 o 
 -12   3   7        1.98        1.17      2.01 o 
 -11   3   7        0.21        1.67      2.01 o 
 -10   3   7        8.28        1.59      2.26 o 
  -9   3   7        5.04        3.18      2.42 o 
  -8   3   7       63.46       58.00     10.03 o 
  -7   3   7       95.97       79.88      4.77 o 
  -6   3   7        0.92        1.48      1.06 o 
  -5   3   7        8.53        8.36      1.98 o 
  -4   3   7       11.44       14.22      2.38 o 
  -3   3   7       11.05        6.90      1.65 o 
  -2   3   7        9.57       13.95      2.13 o 
  -1   3   7        0.14        0.48      0.91 o 
   0   3   7       12.33       11.61      3.51 o 
   1   3   7        1.27        2.76      2.09 o 
   2   3   7       37.06       31.17      5.60 o 
   3   3   7       52.41       64.17      7.02 o 
   4   3   7       33.08       34.68      6.35 o 
   5   3   7        1.62        0.33      2.34 o 
   6   3   7        0.29        1.42      3.01 o 
 -12   4   7        3.41        5.35      2.92 o 
 -11   4   7        0.43        3.18      2.59 o 
 -10   4   7        9.17        5.68      3.18 o 
  -9   4   7        9.72       15.78      2.84 o 
  -8   4   7        1.90        1.06      1.34 o 
  -7   4   7        0.93        0.04      1.12 o 
  -6   4   7        0.14        1.23      1.21 o 
  -5   4   7        5.30        3.59      1.44 o 
  -4   4   7        2.33        0.94      1.08 o 
  -3   4   7        0.35        2.40      1.38 o 
  -2   4   7       83.53       79.35      5.18 o 
  -1   4   7      223.18      199.45     10.78 o 
   0   4   7       55.50       50.22      5.68 o 
   1   4   7        2.72        1.17      2.34 o 
   2   4   7        7.38        9.53      3.76 o 
   3   4   7        3.72        3.59      2.92 o 
   4   4   7        0.53        0.00      2.34 o 
   5   4   7        0.04        0.00      2.34 o 
 -11   5   7        1.09        0.25      1.67 o 
 -10   5   7        0.15        0.58      2.34 o 
  -9   5   7       16.00       10.00      2.55 o 
  -8   5   7       82.31       76.64      5.19 o 
  -7   5   7       11.57       20.23      3.17 o 
  -6   5   7       77.72       62.24      4.80 o 
  -5   5   7       79.16       89.72      5.13 o 
  -4   5   7        4.52        5.90      1.82 o 
  -3   5   7        0.32        0.55      1.15 o 
  -2   5   7        4.63        2.17      2.01 o 
  -1   5   7       11.24        8.61      3.18 o 
   0   5   7       17.67       23.31      5.18 o 
   1   5   7       47.52       48.13      6.85 o 
   2   5   7       69.58       67.85      7.69 o 
   3   5   7        4.31        7.94      3.93 o 
   4   5   7        8.70       12.12      4.85 o 
 -11   6   7        0.04        0.84      1.75 o 
 -10   6   7        4.59        3.97      2.03 o 
  -9   6   7        0.58        1.85      1.82 o 
  -8   6   7        1.00        6.48      2.39 o 
  -7   6   7       97.44       93.97      5.76 o 
  -6   6   7      202.07      161.95      7.30 o 
  -5   6   7       31.87       28.24      3.62 o 
  -4   6   7        4.70        4.17      1.83 o 
  -3   6   7       45.82       34.06      3.89 o 
  -2   6   7       10.77       12.78      3.93 o 
  -1   6   7        7.46       13.95      4.18 o 
   0   6   7        3.62        4.09      3.26 o 
   1   6   7        0.18        0.00      1.92 o 
   2   6   7        0.52        3.34      3.09 o 
   3   6   7        0.54        0.33      2.59 o 
 -10   7   7       13.92       12.99      3.28 o 
  -9   7   7       21.25       24.17      3.96 o 
  -8   7   7        9.28       11.75      2.91 o 
  -7   7   7        8.34       12.44      2.92 o 
  -6   7   7        9.49        8.28      2.47 o 
  -5   7   7        8.44       10.15      2.72 o 
  -4   7   7       69.78       64.76      7.10 o 
  -3   7   7       50.37       48.71      7.10 o 
  -2   7   7       11.84       14.71      4.26 o 
  -1   7   7       10.95       17.55      5.18 o 
   0   7   7       10.63        9.11      4.09 o 
   1   7   7        3.22        2.76      3.09 o 
   2   7   7        0.36        1.75      3.18 o 
  -9   8   7        0.34        0.04      1.65 o 
  -8   8   7        0.03        0.00      2.01 o 
  -7   8   7        0.02        0.08      2.01 o 
  -6   8   7        0.01        0.00      1.08 o 
  -5   8   7        4.66        4.48      1.53 o 
  -4   8   7        7.69        6.35      3.26 o 
  -3   8   7       25.74       32.25      6.35 o 
  -2   8   7       35.47       44.45      7.52 o 
  -1   8   7        5.24        2.59      3.34 o 
   0   8   7        0.76        1.50      3.43 o 
   1   8   7        0.52        0.75      3.43 o 
  -8   9   7        4.01        5.28      1.71 o 
  -7   9   7        0.75        0.68      1.19 o 
  -6   9   7        0.35        0.14      1.20 o 
  -5   9   7        2.20        4.01      2.92 o 
  -4   9   7       45.27       59.41      8.36 o 
  -3   9   7       33.53       39.69      7.60 o 
  -2   9   7        3.58        2.51      3.43 o 
  -1   9   7        0.68        2.67      3.34 o 
  -3 -11   8        3.98        1.64      1.43 o 
  -2 -11   8        4.11        5.03      1.79 o 
  -1 -11   8        6.43        7.50      1.94 o 
   0 -11   8        0.05        1.06      1.18 o 
   1 -11   8        0.03        1.51      1.43 o 
   2 -11   8       14.08       16.22      3.00 o 
   3 -11   8        2.14        4.35      1.81 o 
   4 -11   8        2.36        5.94      1.80 o 
  -5 -10   8        2.13        2.57      1.63 o 
  -4 -10   8        1.73        3.63      1.50 o 
  -3 -10   8        8.33       12.94      2.49 o 
  -2 -10   8        5.58        7.11      1.92 o 
  -1 -10   8        4.96        4.50      1.68 o 
   0 -10   8       21.48       18.52      2.89 o 
   1 -10   8        0.99        0.00      1.21 o 
   2 -10   8        7.17        5.60      1.93 o 
   3 -10   8        1.83        1.14      1.29 o 
   4 -10   8        6.74        5.08      1.91 o 
   5 -10   8        4.61        7.49      1.96 o 
  -6  -9   8        2.17        6.58      1.97 o 
  -5  -9   8       10.14       10.92      2.34 o 
  -4  -9   8        8.11       10.37      2.23 o 
  -3  -9   8        2.98        3.31      1.55 o 
  -2  -9   8       24.45       29.06      3.41 o 
  -1  -9   8       33.27       34.12      3.57 o 
   0  -9   8        9.64        9.25      2.11 o 
   1  -9   8        9.66        9.85      2.28 o 
   2  -9   8        4.21        3.22      1.35 o 
   3  -9   8        4.14        4.08      1.52 o 
   4  -9   8        0.50        1.49      1.17 o 
   5  -9   8        1.94        1.65      1.28 o 
   6  -9   8       10.63       15.25      2.87 o 
  -7  -8   8        0.74        1.65      1.38 o 
  -6  -8   8        6.06        6.08      1.98 o 
  -5  -8   8       22.08       22.67      3.11 o 
  -4  -8   8        5.38        2.06      1.34 o 
  -3  -8   8        6.11        5.96      1.78 o 
  -2  -8   8        9.76        6.70      1.80 o 
  -1  -8   8        1.69        1.19      1.31 o 
   0  -8   8       41.09       33.26      3.42 o 
   1  -8   8        0.15        0.30      1.14 o 
   2  -8   8        1.52        1.49      0.99 o 
   3  -8   8        1.34        1.87      1.19 o 
   4  -8   8        2.85        5.45      1.58 o 
   5  -8   8       21.96       25.68      2.87 o 
   6  -8   8       11.02        9.80      2.39 o 
   7  -8   8        0.56        2.59      3.01 o 
  -8  -7   8        0.29        0.74      1.38 o 
  -7  -7   8        1.58        1.44      1.37 o 
  -6  -7   8       12.35       15.88      2.58 o 
  -5  -7   8        3.23        3.04      1.55 o 
  -4  -7   8       38.08       40.96      3.65 o 
  -3  -7   8        8.33        8.46      1.90 o 
  -2  -7   8        9.79       16.74      2.57 o 
  -1  -7   8        0.00        0.00      1.11 o 
   0  -7   8      118.29      129.93      5.38 o 
   1  -7   8      305.57      323.03     13.86 o 
   2  -7   8      368.31      343.84     11.37 o 
   3  -7   8      103.44       93.64      4.06 o 
   4  -7   8       34.04       33.48      2.98 o 
   5  -7   8       16.33       18.93      2.86 o 
   6  -7   8        0.10        1.09      2.17 o 
   7  -7   8        5.66        9.61      3.84 o 
  -9  -6   8        1.48        2.38      1.80 o 
  -8  -6   8        0.06        0.34      1.30 o 
  -7  -6   8        1.12        1.28      1.38 o 
  -6  -6   8       65.92       63.04      4.03 o 
  -5  -6   8        3.70        3.61      1.54 o 
  -4  -6   8        3.86        3.20      1.36 o 
  -3  -6   8        1.89        0.94      1.03 o 
  -2  -6   8        2.57        3.21      1.38 o 
  -1  -6   8        3.93        5.87      1.60 o 
   0  -6   8      125.45      136.64      5.87 o 
   1  -6   8       51.12       48.59      3.94 o 
   2  -6   8        0.99        0.00      1.00 o 
   3  -6   8        8.17        9.57      1.77 o 
   4  -6   8        9.66        7.46      1.67 o 
   5  -6   8        3.69        4.48      1.76 o 
   6  -6   8        0.21        0.50      2.59 o 
   7  -6   8       15.25       20.30      5.60 o 
  -9  -5   8        3.66        6.01      2.13 o 
  -8  -5   8        0.11        0.00      1.17 o 
  -7  -5   8       21.30       23.92      3.01 o 
  -6  -5   8      149.78      146.87      6.45 o 
  -5  -5   8        2.10        3.69      1.41 o 
  -4  -5   8        5.06        4.54      1.46 o 
  -3  -5   8        4.20        6.58      1.68 o 
  -2  -5   8        7.93       11.80      1.96 o 
  -1  -5   8        0.18        0.89      0.85 o 
   0  -5   8       25.14       19.45      1.99 o 
   1  -5   8       16.98       12.47      1.71 o 
   2  -5   8        0.01        0.00      0.87 o 
   3  -5   8       12.95       14.89      2.02 o 
   4  -5   8       62.16       69.58      3.87 o 
   5  -5   8        5.21        6.27      3.34 o 
   6  -5   8        7.94        6.94      3.51 o 
   7  -5   8        1.29        2.42      2.84 o 
 -10  -4   8        1.03        0.92      1.96 o 
  -9  -4   8        2.50        1.19      1.66 o 
  -8  -4   8       93.00       86.31      5.70 o 
  -7  -4   8       16.18       18.20      2.62 o 
  -6  -4   8      143.11      136.22      5.92 o 
  -5  -4   8       26.30       22.78      2.63 o 
  -4  -4   8        0.02        0.00      0.84 o 
  -3  -4   8       17.20       18.32      2.32 o 
  -2  -4   8      116.24      117.75      7.55 o 
  -1  -4   8      240.69      264.42     11.81 o 
   0  -4   8       92.43       84.91      3.26 o 
   1  -4   8       44.99       43.32      2.54 o 
   2  -4   8      375.13      349.07     11.12 o 
   3  -4   8      122.55      109.20      4.40 o 
   4  -4   8        0.27        1.92      2.51 o 
   5  -4   8       15.67       11.53      4.18 o 
   6  -4   8       31.10       38.77      6.94 o 
   7  -4   8       20.69       33.34      6.77 o 
 -10  -3   8        5.71       10.87      2.83 o 
  -9  -3   8       12.41       12.50      2.86 o 
  -8  -3   8       10.75        7.94      2.39 o 
  -7  -3   8       26.14       18.88      3.13 o 
  -6  -3   8       60.58       57.23      3.45 o 
  -5  -3   8       45.57       47.45      3.02 o 
  -4  -3   8        0.91        0.94      0.96 o 
  -3  -3   8        5.08        6.01      1.45 o 
  -2  -3   8       23.58       18.50      1.76 o 
  -1  -3   8        1.16        2.06      0.86 o 
   0  -3   8        0.89        3.39      0.96 o 
   1  -3   8        1.14        1.00      0.84 o 
   2  -3   8        1.56        2.73      1.17 o 
   3  -3   8      131.11      132.44      9.19 o 
   4  -3   8      309.28      316.43     14.79 o 
   5  -3   8      109.79      103.86      9.19 o 
   6  -3   8        1.06        0.00      2.26 o 
   7  -3   8        1.27        0.00      2.59 o 
 -11  -2   8        0.02        0.00      1.67 o 
 -10  -2   8        2.87        4.01      2.76 o 
  -9  -2   8       25.73       37.09      4.23 o 
  -8  -2   8       14.05       19.91      3.16 o 
  -7  -2   8       64.82       55.74      4.16 o 
  -6  -2   8        0.46        0.00      1.00 o 
  -5  -2   8       19.95       17.24      2.21 o 
  -4  -2   8       14.64       11.35      1.80 o 
  -3  -2   8        6.55        7.57      1.25 o 
  -2  -2   8       16.11       12.22      1.46 o 
  -1  -2   8       21.29       16.92      2.74 o 
   0  -2   8       16.79       22.54      1.89 o 
   1  -2   8        0.20        1.59      0.93 o 
   2  -2   8        4.43        5.10      1.33 o 
   3  -2   8        0.15        0.17      1.75 o 
   4  -2   8        0.12        2.01      2.42 o 
   5  -2   8        5.65        1.00      2.42 o 
   6  -2   8        0.59        1.09      2.76 o 
   7  -2   8       15.22       12.37      5.01 o 
 -11  -1   8        2.48        4.68      2.76 o 
 -10  -1   8        0.09        0.00      1.67 o 
  -9  -1   8       13.76        7.02      3.26 o 
  -8  -1   8       64.35       64.92      6.85 o 
  -7  -1   8        0.11        1.83      1.41 o 
  -6  -1   8       70.56       66.00      4.10 o 
  -5  -1   8      281.81      257.61      7.54 o 
  -4  -1   8       74.28       82.70      3.27 o 
  -3  -1   8        3.23        6.86      1.16 o 
  -2  -1   8        6.26        4.75      1.01 o 
  -1  -1   8        9.25       11.98      1.46 o 
   1  -1   8       45.85       53.34      2.72 o 
   2  -1   8       25.44        9.11      3.18 o 
   3  -1   8      155.83      140.96      9.78 o 
   4  -1   8       96.46       82.30      7.94 o 
   5  -1   8       16.87       20.30      5.26 o 
   6  -1   8        0.01        0.84      2.51 o 
   7  -1   8        0.03        1.92      3.34 o 
 -11   0   8        1.17        4.26      2.76 o 
 -10   0   8       16.65       19.97      5.01 o 
  -9   0   8       17.35       15.79      4.43 o 
  -8   0   8        2.22        3.59      2.42 o 
  -7   0   8        0.83        2.01      1.92 o 
  -6   0   8       15.62       13.54      3.76 o 
  -5   0   8       17.18       20.97      2.04 o 
  -4   0   8      195.58      193.88      5.49 o 
  -3   0   8      701.46      696.90     16.55 o 
  -2   0   8      296.98      322.63     11.11 o 
  -1   0   8        1.65        4.25      1.38 o 
   0   0   8       56.22       66.49      2.99 o 
   1   0   8        2.92        6.18      2.51 o 
   2   0   8        1.69        3.76      2.26 o 
   3   0   8        0.23        3.76      2.42 o 
   4   0   8        5.83        7.27      3.51 o 
   5   0   8       24.92       19.64      5.35 o 
   6   0   8        6.86        8.77      4.26 o 
   7   0   8        0.01        0.33      2.76 o 
 -11   1   8        2.66        5.68      3.01 o 
 -10   1   8        4.22        2.42      2.42 o 
  -9   1   8       17.70       10.86      3.76 o 
  -8   1   8       44.89       31.75      5.60 o 
  -7   1   8       61.21       53.64      6.10 o 
  -6   1   8       44.96       49.05      3.55 o 
  -5   1   8      175.90      187.40      6.53 o 
  -4   1   8      500.21      510.56     10.64 o 
  -3   1   8      321.25      291.47     11.55 o 
  -2   1   8       13.06       24.15      2.74 o 
  -1   1   8        1.38        1.96      1.21 o 
   0   1   8       12.35       14.54      3.68 o 
   1   1   8        4.93        5.01      2.76 o 
   2   1   8       33.04       35.51      5.77 o 
   3   1   8       35.95       43.03      6.52 o 
   4   1   8        1.58        0.00      2.01 o 
   5   1   8        8.69       13.87      4.60 o 
   6   1   8        0.77        7.69      4.09 o 
 -11   2   8        0.15        0.50      1.67 o 
 -10   2   8        2.97        1.42      2.42 o 
  -9   2   8       31.48       32.59      6.02 o 
  -8   2   8        2.01        0.08      1.84 o 
  -7   2   8       15.69        7.19      3.09 o 
  -6   2   8        2.15        3.15      1.53 o 
  -5   2   8       34.19       26.39     11.57 o 
  -4   2   8       14.40       18.67      2.66 o 
  -3   2   8       44.20       44.79      3.43 o 
  -2   2   8      115.43      117.50      5.23 o 
  -1   2   8        3.96        8.38      1.87 o 
   0   2   8       17.43       22.73      4.68 o 
   1   2   8        0.01        1.59      2.01 o 
   2   2   8       28.39       23.73      5.18 o 
   3   2   8        7.40       16.38      4.60 o 
   4   2   8        2.41        3.59      3.26 o 
   5   2   8        6.61        9.36      4.18 o 
   6   2   8        1.05        5.60      3.59 o 
 -11   3   8        5.99        8.10      3.43 o 
 -10   3   8        0.47        0.42      1.92 o 
  -9   3   8       17.00       20.30      5.18 o 
  -8   3   8       56.47       46.62      6.68 o 
  -7   3   8        3.28        1.47      1.26 o 
  -6   3   8       40.15       35.47     19.76 o 
  -5   3   8       34.04       36.30      3.80 o 
  -4   3   8       51.28       41.32      3.46 o 
  -3   3   8       79.33       78.33      4.54 o 
  -2   3   8        1.03        4.03      1.57 o 
  -1   3   8        1.26        2.34      2.01 o 
   0   3   8       46.04       39.94      5.85 o 
   1   3   8       79.88       98.01      8.36 o 
   2   3   8        1.74        4.93      2.92 o 
   3   3   8        1.77        5.01      3.26 o 
   4   3   8        0.44        0.00      2.76 o 
   5   3   8        0.72        2.42      3.01 o 
 -11   4   8        3.43        5.51      3.18 o 
 -10   4   8        0.00        2.01      2.34 o 
  -9   4   8        0.64        1.75      2.26 o 
  -8   4   8        2.28        1.69      2.17 o 
  -7   4   8       24.28       27.97      3.57 o 
  -6   4   8       50.39       61.34      5.01 o 
  -5   4   8        1.25        3.36      1.59 o 
  -4   4   8        8.53       13.53      2.53 o 
  -3   4   8        1.27        2.31      1.44 o 
  -2   4   8        8.50        2.59      2.17 o 
  -1   4   8      149.65      124.83      9.19 o 
   0   4   8      159.67      197.19     11.87 o 
   1   4   8       57.98       62.83      7.10 o 
   2   4   8        8.43        4.93      3.34 o 
   3   4   8        0.03        0.25      2.76 o 
   4   4   8        1.70        2.51      3.26 o 
 -11   5   8        1.57        0.42      2.42 o 
 -10   5   8        6.50        6.94      3.76 o 
  -9   5   8        0.06        0.00      1.33 o 
  -8   5   8        1.29        1.35      1.47 o 
  -7   5   8        7.14        7.22      2.30 o 
  -6   5   8       58.78       45.91      4.49 o 
  -5   5   8       93.50       79.15      5.22 o 
  -4   5   8       44.55       54.20      4.21 o 
  -3   5   8       51.55       45.79      6.60 o 
  -2   5   8       19.64       26.91      5.51 o 
  -1   5   8        2.78        9.11      3.51 o 
   0   5   8        2.53        1.67      2.42 o 
   1   5   8        0.31        0.58      2.51 o 
   2   5   8        0.02        0.00      2.26 o 
   3   5   8        0.76        3.09      3.26 o 
 -10   6   8        2.96        0.00      2.34 o 
  -9   6   8        5.86        5.00      2.18 o 
  -8   6   8       39.33       47.08      4.91 o 
  -7   6   8       15.83       25.14      3.74 o 
  -6   6   8       20.22       25.77      3.81 o 
  -5   6   8       89.49      107.45      6.21 o 
  -4   6   8       89.88       75.57      5.14 o 
  -3   6   8      108.13       91.83      8.52 o 
  -2   6   8       52.41       55.73      7.52 o 
  -1   6   8        3.55        2.34      2.51 o 
   0   6   8        1.09        0.58      2.59 o 
   1   6   8        1.32        3.68      3.34 o 
   2   6   8        1.77        1.42      3.01 o 
  -9   7   8        5.16        8.66      2.66 o 
  -8   7   8        4.07        4.50      2.11 o 
  -7   7   8       11.62       11.80      2.84 o 
  -6   7   8       71.37       74.39      5.49 o 
  -5   7   8      104.11      115.59      6.55 o 
  -4   7   8       28.47       33.42      6.35 o 
  -3   7   8        0.01        1.34      2.17 o 
  -2   7   8        0.00        0.50      2.01 o 
  -1   7   8        0.84        2.01      3.09 o 
   0   7   8        0.13        0.00      2.59 o 
   1   7   8        2.35        2.34      3.18 o 
  -8   8   8        5.70        8.58      3.18 o 
  -7   8   8        5.05        4.01      2.67 o 
  -6   8   8       32.85       38.62      3.75 o 
  -5   8   8       15.97       32.84      6.60 o 
  -4   8   8        0.00        0.00      1.92 o 
  -3   8   8        3.90        9.11      3.68 o 
  -2   8   8        6.40       13.62      5.10 o 
  -1   8   8        5.19        9.11      4.18 o 
  -5   9   8        3.22       10.44      4.09 o 
  -1 -11   9        6.33        7.94      2.52 o 
   0 -11   9        0.37        1.22      1.21 o 
   1 -11   9       16.70       18.37      3.12 o 
   2 -11   9        9.27       13.30      2.78 o 
  -4 -10   9        0.43        0.63      1.35 o 
  -3 -10   9        3.49        3.55      1.64 o 
  -2 -10   9        1.89        3.89      1.64 o 
  -1 -10   9        4.99        3.98      1.54 o 
   0 -10   9        2.88        1.94      1.44 o 
   1 -10   9        0.64        0.61      1.28 o 
   2 -10   9        1.60        0.00      1.38 o 
   3 -10   9        2.89        0.62      1.48 o 
   4 -10   9        0.58        1.79      1.38 o 
  -5  -9   9       67.25       65.73      4.73 o 
  -4  -9   9        0.01        2.43      1.42 o 
  -3  -9   9       56.09       55.10      4.40 o 
  -2  -9   9       26.45       29.47      3.50 o 
  -1  -9   9        0.10        0.00      1.28 o 
   0  -9   9        2.06        0.70      1.30 o 
   1  -9   9        0.67        0.72      1.32 o 
   2  -9   9        0.98        2.64      1.45 o 
   3  -9   9        9.88       11.85      2.15 o 
   4  -9   9        9.21        9.14      1.94 o 
   5  -9   9        0.07        0.00      1.29 o 
  -7  -8   9        2.76        3.48      1.59 o 
  -6  -8   9        6.13        5.71      1.83 o 
  -5  -8   9       10.80        8.15      2.07 o 
  -4  -8   9        0.83        1.51      1.39 o 
  -3  -8   9        0.17        0.09      1.01 o 
  -2  -8   9        1.18        1.10      1.25 o 
  -1  -8   9       33.56       27.03      3.31 o 
   0  -8   9      116.53      108.73      5.31 o 
   1  -8   9       45.34       53.60      4.13 o 
   2  -8   9        0.00        0.22      1.00 o 
   3  -8   9        9.28       12.76      2.16 o 
   4  -8   9        0.26        1.39      1.24 o 
   5  -8   9        0.11        0.46      1.52 o 
   6  -8   9        0.56        2.26      3.09 o 
  -8  -7   9        2.96        7.19      1.94 o 
  -7  -7   9        0.15        0.00      1.14 o 
  -6  -7   9        0.04        0.41      1.31 o 
  -5  -7   9       29.31       30.84      3.52 o 
  -4  -7   9        0.17        0.56      1.17 o 
  -3  -7   9       35.40       28.14      3.25 o 
  -2  -7   9       46.25       46.16      3.89 o 
  -1  -7   9        0.19        0.22      1.19 o 
   0  -7   9       43.42       40.24      3.68 o 
   1  -7   9       18.97       24.22      2.57 o 
   2  -7   9        8.28        7.16      1.65 o 
   3  -7   9       10.91       13.55      2.10 o 
   4  -7   9        0.77        0.63      1.13 o 
   5  -7   9        2.54        2.34      2.67 o 
   6  -7   9        0.27        2.26      2.84 o 
  -8  -6   9        1.60        3.89      1.67 o 
  -7  -6   9        0.33        1.03      1.15 o 
  -6  -6   9       59.28       57.74      4.23 o 
  -5  -6   9       36.10       36.30      3.58 o 
  -4  -6   9        0.46        0.00      0.98 o 
  -3  -6   9       36.62       34.46      3.39 o 
  -2  -6   9      114.16       98.77      4.79 o 
  -1  -6   9       28.43       26.79      3.04 o 
   0  -6   9        1.97        2.47      1.18 o 
   1  -6   9       48.56       29.21      4.88 o 
   2  -6   9      154.78      154.52      6.19 o 
   3  -6   9       52.29       59.06      3.47 o 
   4  -6   9        0.14        0.49      1.41 o 
   5  -6   9       16.07       22.98      5.68 o 
   6  -6   9       10.47        6.85      3.93 o 
  -9  -5   9        1.55        1.49      1.76 o 
  -8  -5   9        0.26        1.36      1.63 o 
  -7  -5   9       62.33       67.03      4.26 o 
  -6  -5   9        8.70       14.72      2.50 o 
  -5  -5   9        1.17        1.94      1.23 o 
  -4  -5   9        0.21        0.42      1.04 o 
  -3  -5   9        2.77        2.23      1.28 o 
  -2  -5   9        8.62        8.04      1.89 o 
  -1  -5   9        1.26        0.46      1.15 o 
   0  -5   9       92.52       83.47      4.04 o 
   1  -5   9      196.01      188.73      5.28 o 
   2  -5   9      121.43      126.30      5.08 o 
   3  -5   9        0.13        0.00      1.11 o 
   4  -5   9       23.19       31.58      6.10 o 
   5  -5   9       12.39       16.88      5.01 o 
   6  -5   9        3.93        3.18      2.84 o 
 -10  -4   9        0.06        2.27      1.87 o 
  -9  -4   9        0.02        0.22      2.17 o 
  -8  -4   9       11.35       15.37      3.25 o 
  -7  -4   9      136.57      126.28      5.54 o 
  -6  -4   9       54.83       48.09      3.56 o 
  -5  -4   9       12.01       14.41      2.29 o 
  -4  -4   9       12.89       11.78      2.08 o 
  -3  -4   9       22.38       22.98      3.01 o 
  -2  -4   9        0.48        1.10      1.08 o 
  -1  -4   9        1.14        1.44      1.00 o 
   0  -4   9        8.78        8.50      1.43 o 
   1  -4   9        0.23        0.00      0.94 o 
   2  -4   9        3.82        6.04      1.51 o 
   3  -4   9       26.00       22.14      5.26 o 
   4  -4   9       31.42       28.33      5.93 o 
   5  -4   9        0.40        2.09      2.76 o 
   6  -4   9        3.15        1.50      2.76 o 
 -10  -3   9        1.31        0.00      1.67 o 
  -9  -3   9       17.77       18.04      3.37 o 
  -8  -3   9       39.82       44.92      6.77 o 
  -7  -3   9       56.32       49.49      4.23 o 
  -6  -3   9        0.90        0.46      1.07 o 
  -5  -3   9       86.58       73.70      3.96 o 
  -4  -3   9        0.19        0.80      1.04 o 
  -3  -3   9       61.50       59.76      3.47 o 
  -2  -3   9        1.13        0.18      0.71 o 
  -1  -3   9       21.87       31.45      2.36 o 
   0  -3   9       11.40       15.66      1.84 o 
   1  -3   9        2.51        3.12      1.16 o 
   2  -3   9        0.81        0.00      0.96 o 
   3  -3   9       11.77       18.30      4.76 o 
   4  -3   9        1.15        2.67      2.92 o 
   5  -3   9        6.80        4.85      3.26 o 
   6  -3   9        8.64        8.10      3.68 o 
 -10  -2   9        0.89        1.17      1.75 o 
  -9  -2   9        0.22        4.34      2.42 o 
  -8  -2   9       21.82       26.49      5.43 o 
  -7  -2   9        8.68       10.84      2.51 o 
  -6  -2   9       42.78       48.15      3.90 o 
  -5  -2   9      107.43      111.16      4.64 o 
  -4  -2   9       18.42       12.82      2.02 o 
  -3  -2   9        0.26        0.96      0.79 o 
  -2  -2   9        0.05        0.61      0.71 o 
  -1  -2   9       36.20       14.15      5.42 o 
   0  -2   9       23.82       28.17      2.25 o 
   1  -2   9        0.10        0.17      1.01 o 
   2  -2   9       37.11       29.50      5.43 o 
   3  -2   9       74.37       73.86      7.44 o 
   4  -2   9       29.19       30.00      6.10 o 
   5  -2   9        1.37        3.34      2.59 o 
   6  -2   9        0.11        1.17      2.26 o 
 -11  -1   9        3.67        3.43      2.67 o 
 -10  -1   9        1.40        7.27      3.18 o 
  -9  -1   9        6.94        6.43      3.09 o 
  -8  -1   9        0.11        0.00      1.34 o 
  -7  -1   9        2.05        1.59      2.17 o 
  -6  -1   9       14.62       18.80      4.51 o 
  -5  -1   9       79.87       78.69      4.53 o 
  -4  -1   9       91.51       83.66      4.56 o 
  -3  -1   9       30.55       25.31      2.08 o 
  -2  -1   9       13.20       12.45      2.32 o 
  -1  -1   9       14.29       16.26      1.76 o 
   0  -1   9        1.14        2.46      1.04 o 
   1  -1   9       19.37       15.29      4.01 o 
   2  -1   9       38.75       41.61      6.18 o 
   3  -1   9        6.43        7.52      3.43 o 
   4  -1   9        0.05        0.00      1.92 o 
   5  -1   9        0.16        0.00      2.09 o 
   6  -1   9        0.11        0.00      2.59 o 
 -11   0   9        0.01        0.25      1.92 o 
 -10   0   9        1.24        1.92      2.34 o 
  -9   0   9        9.59       17.63      4.85 o 
  -8   0   9       89.68       79.71      7.85 o 
  -7   0   9      170.93      161.43     10.61 o 
  -6   0   9      171.99      171.04     10.61 o 
  -5   0   9      324.64      325.54     13.87 o 
  -4   0   9      318.26      337.76     15.71 o 
  -3   0   9       44.60       30.23      2.39 o 
  -2   0   9        3.59        3.11      1.17 o 
  -1   0   9       25.19       17.89      2.56 o 
   0   0   9        2.59        0.00      1.67 o 
   1   0   9       32.61       37.27      5.85 o 
   2   0   9       14.30       14.96      4.34 o 
   3   0   9        0.16        0.25      2.34 o 
   4   0   9        5.81        4.09      2.84 o 
   5   0   9        4.33        8.86      4.43 o 
 -11   1   9        0.16        1.00      2.17 o 
 -10   1   9        8.33       11.11      4.09 o 
  -9   1   9       23.07       27.74      5.77 o 
  -8   1   9        9.53       11.28      3.84 o 
  -7   1   9       35.21       50.72      6.77 o 
  -6   1   9       50.00       52.89      6.10 o 
  -5   1   9       11.68       13.34      2.53 o 
  -4   1   9       25.13       22.43      6.02 o 
  -3   1   9        5.03        6.24      1.85 o 
  -2   1   9        1.47        1.53      1.21 o 
  -1   1   9        1.01        3.42      1.41 o 
   0   1   9       66.18       57.07      6.27 o 
   1   1   9       75.19       70.86      7.27 o 
   2   1   9       26.39       41.95      6.68 o 
   3   1   9        6.31        5.85      3.34 o 
   4   1   9        7.06        4.18      3.18 o 
   5   1   9        1.63        1.84      3.01 o 
 -11   2   9        4.35        5.01      3.01 o 
 -10   2   9        0.85        2.09      2.34 o 
  -9   2   9        2.75        1.42      2.42 o 
  -8   2   9       12.23       16.29      4.68 o 
  -7   2   9        1.67        3.68      2.51 o 
  -6   2   9        2.12        4.81      1.77 o 
  -5   2   9        7.17        1.19      2.55 o 
  -4   2   9        2.07        2.03      1.44 o 
  -3   2   9       56.79       66.60      4.37 o 
  -2   2   9      130.34      116.97      5.58 o 
  -1   2   9      112.07       95.42      7.94 o 
   0   2   9       83.98       76.29      7.44 o 
   1   2   9       36.59       41.36      6.60 o 
   2   2   9        0.01        0.00      1.67 o 
   3   2   9        2.91        2.51      2.76 o 
   4   2   9        0.09        0.00      2.67 o 
 -11   3   9        9.01        9.94      4.01 o 
 -10   3   9        1.75        2.01      2.84 o 
  -9   3   9        2.95        3.51      2.84 o 
  -8   3   9        0.00        0.00      1.75 o 
  -7   3   9       25.21       29.07      3.62 o 
  -6   3   9       59.81       50.91     15.29 o 
  -5   3   9       14.89       13.06      2.68 o 
  -4   3   9       23.61       30.86      3.57 o 
  -3   3   9      177.91      171.13      6.96 o 
  -2   3   9      185.75      174.38     10.61 o 
  -1   3   9       82.01       74.70      7.44 o 
   0   3   9       14.49       14.29      4.34 o 
   1   3   9        5.07        4.09      2.92 o 
   2   3   9        0.03        0.00      1.75 o 
   3   3   9        1.16        2.76      3.26 o 
   4   3   9        0.02        1.92      3.18 o 
 -10   4   9        6.83        7.02      3.93 o 
  -9   4   9        0.28        0.75      2.34 o 
  -8   4   9       24.42       27.49      5.93 o 
  -7   4   9       24.56       25.78      3.63 o 
  -6   4   9       38.77       39.24      4.22 o 
  -5   4   9      158.81      151.36      7.00 o 
  -4   4   9       62.31       72.62      4.89 o 
  -3   4   9       29.78       40.94      6.18 o 
  -2   4   9       10.32       10.44      3.93 o 
  -1   4   9       26.07       34.59      6.18 o 
   0   4   9       34.15       34.93      6.35 o 
   1   4   9        3.30        0.75      2.17 o 
   2   4   9        0.01        0.00      2.76 o 
   3   4   9        0.77        1.42      2.92 o 
 -10   5   9        3.00        0.00      2.51 o 
  -9   5   9        0.63        1.09      2.34 o 
  -8   5   9        0.43        2.28      1.71 o 
  -7   5   9        0.01        0.89      1.65 o 
  -6   5   9        7.42        9.64      2.51 o 
  -5   5   9       46.33       55.82      4.67 o 
  -4   5   9      101.84      117.06      9.44 o 
  -3   5   9       42.86       48.38      7.02 o 
  -2   5   9        0.14        2.01      2.17 o 
  -1   5   9        0.08        0.00      1.92 o 
   0   5   9        0.86        4.76      2.92 o 
   1   5   9        0.01        0.00      2.42 o 
   2   5   9        0.52        1.17      3.01 o 
  -9   6   9        1.94        3.35      1.96 o 
  -8   6   9       10.65       11.96      3.01 o 
  -7   6   9       38.54       40.27      4.68 o 
  -6   6   9       44.53       54.27      6.22 o 
  -5   6   9       26.63       32.07      4.17 o 
  -4   6   9        7.27        5.85      3.01 o 
  -3   6   9        6.62       13.45      4.43 o 
  -2   6   9       15.02       19.72      5.10 o 
  -1   6   9        0.69        1.92      2.09 o 
   0   6   9        2.79        4.60      3.26 o 
   1   6   9       10.61       14.37      5.18 o 
  -8   7   9        3.03        4.40      2.22 o 
  -7   7   9        1.65        1.49      2.26 o 
  -6   7   9        0.03        1.31      1.62 o 
  -5   7   9       24.04       25.40      5.93 o 
  -4   7   9       29.10       35.01      6.85 o 
  -3   7   9        9.97       16.29      4.68 o 
  -2   7   9        2.29        5.51      3.01 o 
  -1   7   9        0.93        5.93      2.92 o 
  -5   8   9        7.32        5.26      3.01 o 
  -4   8   9        6.80       17.13      5.01 o 
  -2 -10  10        5.22        4.98      1.77 o 
  -1 -10  10        1.49        1.66      1.54 o 
   0 -10  10        0.38        0.38      1.36 o 
   1 -10  10        0.00        1.14      1.60 o 
   2 -10  10        1.86        2.67      1.76 o 
  -5  -9  10       26.39       32.97      3.91 o 
  -4  -9  10       49.04       45.25      4.43 o 
  -3  -9  10        0.48        1.49      1.32 o 
  -2  -9  10        5.93        6.38      2.16 o 
  -1  -9  10        3.46        4.29      1.80 o 
   0  -9  10        4.94        5.28      2.10 o 
   1  -9  10        0.99        2.67      1.63 o 
   2  -9  10        3.48        5.56      1.93 o 
   3  -9  10        4.20        6.74      2.20 o 
  -6  -8  10       13.50       16.04      2.85 o 
  -5  -8  10        2.32        5.75      1.96 o 
  -4  -8  10        0.88        1.33      1.47 o 
  -3  -8  10        1.41        2.54      1.69 o 
  -2  -8  10        4.38        4.53      1.88 o 
  -1  -8  10        0.44        1.28      1.44 o 
   0  -8  10        0.22        0.00      1.42 o 
   1  -8  10        4.47        6.79      2.10 o 
   2  -8  10        2.60        4.24      1.92 o 
   3  -8  10        0.44        1.66      1.21 o 
   4  -8  10        0.55        1.40      1.38 o 
  -7  -7  10        0.16        0.00      1.20 o 
  -6  -7  10        4.73        4.13      1.81 o 
  -5  -7  10       59.32       67.20      4.46 o 
  -4  -7  10       53.97       62.11      4.27 o 
  -3  -7  10       53.68       47.18      4.11 o 
  -2  -7  10       38.82       36.35      3.79 o 
  -1  -7  10       12.65       14.12      2.58 o 
   0  -7  10        1.49        0.81      1.28 o 
   1  -7  10       11.77       17.28      2.80 o 
   2  -7  10        0.01        0.67      1.19 o 
   3  -7  10        0.56        1.37      1.34 o 
   4  -7  10       18.45       26.91      6.18 o 
   5  -7  10        7.50        5.77      3.43 o 
  -8  -6  10        0.08        0.00      1.19 o 
  -7  -6  10       32.85       35.68      3.88 o 
  -6  -6  10       58.50       63.99      4.47 o 
  -5  -6  10        2.01        3.08      1.53 o 
  -4  -6  10        2.31        0.84      1.32 o 
  -3  -6  10       56.81       63.40      4.06 o 
  -2  -6  10      181.87      176.10      9.09 o 
  -1  -6  10       70.90       59.11      4.06 o 
   0  -6  10        3.42        3.07      1.56 o 
   1  -6  10        4.69        3.77      1.35 o 
   2  -6  10        8.97       12.34      2.06 o 
   3  -6  10        1.09        0.06      1.19 o 
   4  -6  10        3.48        5.68      3.51 o 
   5  -6  10        0.06        0.92      2.59 o 
  -9  -5  10        2.73        4.15      2.13 o 
  -8  -5  10        1.06        0.96      1.57 o 
  -7  -5  10        1.17        1.37      1.36 o 
  -6  -5  10       22.72       24.61      3.16 o 
  -5  -5  10       55.02       53.51      3.92 o 
  -4  -5  10       59.19       55.30      3.95 o 
  -3  -5  10      109.26      100.92      4.88 o 
  -2  -5  10      145.99      153.92      5.92 o 
  -1  -5  10       20.07       18.03      2.62 o 
   0  -5  10        0.11        1.03      1.09 o 
   1  -5  10        0.87        1.73      1.28 o 
   2  -5  10        0.62        0.00      1.05 o 
   3  -5  10        0.16        0.00      2.26 o 
   4  -5  10        2.51        1.75      2.84 o 
   5  -5  10        6.07       10.44      4.51 o 
  -9  -4  10        0.32        2.51      2.26 o 
  -8  -4  10        7.97        7.29      2.57 o 
  -7  -4  10       20.65       21.53      2.99 o 
  -6  -4  10       29.53       32.70      3.46 o 
  -5  -4  10        0.00        0.00      1.16 o 
  -4  -4  10       38.28       40.19      3.53 o 
  -3  -4  10        7.46        9.26      2.08 o 
  -2  -4  10        0.15        0.59      1.20 o 
  -1  -4  10       32.64       38.01      2.77 o 
   0  -4  10       92.38       54.99     20.57 o 
   1  -4  10        1.44        0.07      1.03 o 
   2  -4  10       18.63       19.22      4.76 o 
   3  -4  10        0.39        0.00      2.09 o 
   4  -4  10        3.05        0.08      2.51 o 
   5  -4  10        0.00        2.01      2.92 o 
 -10  -3  10        0.01        1.00      2.26 o 
  -9  -3  10        0.03        0.08      1.84 o 
  -8  -3  10        2.05        2.34      2.59 o 
  -7  -3  10       27.05       30.60      4.04 o 
  -6  -3  10      158.25      173.32      6.36 o 
  -5  -3  10      146.52      130.22      5.43 o 
  -4  -3  10       20.86       21.04      2.69 o 
  -3  -3  10       10.26       12.79      2.22 o 
  -2  -3  10      122.55      121.40      5.00 o 
  -1  -3  10      176.58      133.60      4.42 o 
   0  -3  10       49.01       44.06      2.89 o 
   1  -3  10        0.79        1.72      1.25 o 
   2  -3  10        0.02        0.00      1.92 o 
   3  -3  10        0.01        0.00      2.01 o 
   4  -3  10        3.28        5.35      3.34 o 
   5  -3  10        3.04        4.01      2.84 o 
 -10  -2  10        3.86        3.84      2.34 o 
  -9  -2  10        2.53        3.51      2.84 o 
  -8  -2  10        4.88        1.67      2.09 o 
  -7  -2  10       26.39       23.23      5.43 o 
  -6  -2  10        9.61       11.45      3.76 o 
  -5  -2  10        4.49        3.28      1.72 o 
  -4  -2  10        3.87        4.11      1.52 o 
  -3  -2  10        3.03        1.57      1.27 o 
  -2  -2  10        2.41        4.66      1.31 o 
  -1  -2  10        0.22        0.05      0.90 o 
   0  -2  10       68.44       67.87      3.89 o 
   1  -2  10       64.18       51.47      6.27 o 
   2  -2  10        4.16        2.84      2.42 o 
   3  -2  10        4.66        1.75      2.76 o 
   4  -2  10        6.67        5.68      3.26 o 
   5  -2  10        0.28        5.51      3.18 o 
 -10  -1  10        1.23        1.17      2.09 o 
  -9  -1  10        0.06        1.75      2.26 o 
  -8  -1  10       50.18       60.08      7.94 o 
  -7  -1  10      118.29      104.36      9.02 o 
  -6  -1  10       49.25       45.54      6.43 o 
  -5  -1  10       16.07       18.22      4.43 o 
  -4  -1  10       19.86       24.34      3.26 o 
  -3  -1  10       25.66       19.32      2.29 o 
  -2  -1  10       25.53       10.69      4.51 o 
  -1  -1  10        0.01        2.68      1.30 o 
   0  -1  10       14.92       17.13      4.34 o 
   1  -1  10       24.39       13.70      4.09 o 
   2  -1  10        0.25        2.26      2.51 o 
   3  -1  10        7.68        9.78      4.01 o 
   4  -1  10        2.31        2.26      2.59 o 
   5  -1  10        0.02        0.25      2.34 o 
 -10   0  10        0.26        0.00      1.84 o 
  -9   0  10        2.85        2.59      2.76 o 
  -8   0  10        8.93        8.61      3.76 o 
  -7   0  10        0.31        3.76      2.59 o 
  -6   0  10       11.64        8.19      3.43 o 
  -5   0  10        5.59        3.51      2.67 o 
  -4   0  10        3.78        3.99      1.59 o 
  -3   0  10        6.85        3.22      5.43 o 
  -2   0  10       44.07       52.76      4.02 o 
  -1   0  10       94.60       96.67      7.85 o 
   0   0  10      122.53       83.56      7.69 o 
   1   0  10       55.78       56.65      6.68 o 
   2   0  10        5.37        5.43      3.01 o 
   3   0  10        0.37        2.84      2.59 o 
   4   0  10        1.84        2.67      2.59 o 
 -10   1  10        5.34       10.11      4.01 o 
  -9   1  10        1.48        3.51      2.76 o 
  -8   1  10        6.26        4.43      3.01 o 
  -7   1  10        7.32       11.03      4.09 o 
  -6   1  10        0.94        0.00      1.34 o 
  -5   1  10       62.03       58.64      5.64 o 
  -4   1  10      258.64       99.62    120.03 o 
  -3   1  10      145.63      165.91      6.91 o 
  -2   1  10       29.09       27.77      3.34 o 
  -1   1  10       31.40       42.20      6.27 o 
   0   1  10       13.92       14.37      4.34 o 
   1   1  10        0.44        0.00      2.01 o 
   2   1  10        2.31        0.00      2.01 o 
   3   1  10        9.82        6.52      3.26 o 
   4   1  10        4.25       11.28      4.01 o 
 -10   2  10       11.68       17.88      5.51 o 
  -9   2  10        0.50        0.00      2.09 o 
  -8   2  10        0.31        0.25      2.17 o 
  -7   2  10        0.07        0.17      1.84 o 
  -6   2  10        7.14       10.28      3.84 o 
  -5   2  10        3.68        1.59      1.24 o 
  -4   2  10      140.80      139.45      7.69 o 
  -3   2  10      112.85      120.75      7.02 o 
  -2   2  10        0.47        1.34      2.17 o 
  -1   2  10        8.09       16.38      4.60 o 
   0   2  10        2.63        3.84      2.84 o 
   1   2  10        1.11        0.00      1.84 o 
   2   2  10        0.77        0.25      2.09 o 
   3   2  10        2.80        4.26      2.92 o 
 -10   3  10        1.76        1.50      2.92 o 
  -9   3  10        5.17        5.43      3.34 o 
  -8   3  10        0.27        0.75      2.34 o 
  -7   3  10        5.06        1.34      2.42 o 
  -6   3  10        1.04        1.53      1.42 o 
  -5   3  10       12.60       12.16      2.66 o 
  -4   3  10       27.06       32.58      3.89 o 
  -3   3  10        0.23        0.00      1.67 o 
  -2   3  10       29.39       42.95      6.60 o 
  -1   3  10       41.19       36.76      6.35 o 
   0   3  10       25.94       34.51      6.52 o 
   1   3  10        0.99        6.85      3.34 o 
   2   3  10        1.19        3.43      2.76 o 
  -9   4  10        2.82        1.67      2.84 o 
  -8   4  10       16.61       19.22      5.35 o 
  -7   4  10        0.62        0.06      1.47 o 
  -6   4  10        0.28        1.81      1.74 o 
  -5   4  10        1.95        3.09      1.83 o 
  -4   4  10        1.95        2.84      2.67 o 
  -3   4  10        1.52        0.00      2.09 o 
  -2   4  10       11.09        5.01      2.92 o 
  -1   4  10       24.77       24.15      5.77 o 
   0   4  10       20.12       23.73      5.77 o 
   1   4  10        3.71        3.34      2.76 o 
  -9   5  10        8.28        9.11      4.51 o 
  -8   5  10        3.79        2.74      1.96 o 
  -7   5  10        0.08        0.00      1.44 o 
  -6   5  10        0.58        1.80      1.77 o 
  -5   5  10        3.39        9.11      3.68 o 
  -4   5  10        0.02        0.50      2.09 o 
  -3   5  10        6.16        7.35      3.43 o 
  -2   5  10        2.98        4.93      3.09 o 
  -1   5  10        2.45        4.93      2.84 o 
   0   5  10       11.75       20.72      5.60 o 
  -8   6  10       10.59        9.11      2.84 o 
  -7   6  10       25.80       34.55      4.60 o 
  -6   6  10       18.84       23.59      3.89 o 
  -5   6  10        5.51        5.18      3.26 o 
  -4   6  10        0.16        3.34      2.51 o 
  -3   6  10        0.73        2.17      2.26 o 
  -2   6  10        3.21        1.84      2.76 o 
  -3  -9  11       14.21       15.38      2.92 o 
  -2  -9  11        2.05        3.51      1.78 o 
  -1  -9  11        0.84        2.09      1.85 o 
   0  -9  11        2.81        1.26      1.68 o 
   1  -9  11        1.59        2.71      1.91 o 
  -5  -8  11        7.72        9.67      2.38 o 
  -4  -8  11        0.03        0.15      1.51 o 
  -3  -8  11        5.22        4.66      2.02 o 
  -2  -8  11        0.00        0.28      1.37 o 
  -1  -8  11        0.60        1.06      1.58 o 
   0  -8  11       22.19       19.07      3.20 o 
   1  -8  11       21.72       24.59      3.55 o 
   2  -8  11        0.69        2.60      1.90 o 
  -6  -7  11        9.22        8.69      2.22 o 
  -5  -7  11        0.33        0.87      1.36 o 
  -4  -7  11       41.03       43.09      4.28 o 
  -3  -7  11       53.57       58.22      4.55 o 
  -2  -7  11       18.27       22.43      3.16 o 
  -1  -7  11        5.44        7.85      2.11 o 
   0  -7  11        0.25        1.71      1.61 o 
   1  -7  11        5.78        8.95      2.36 o 
   2  -7  11        0.57        1.05      1.54 o 
   3  -7  11        0.33        4.09      2.80 o 
  -7  -6  11        0.46        1.92      1.58 o 
  -6  -6  11       20.94       26.63      3.43 o 
  -5  -6  11       63.13       56.99      4.49 o 
  -4  -6  11      141.83      152.84      6.54 o 
  -3  -6  11      163.42      158.36      6.57 o 
  -2  -6  11       34.95       39.92      3.96 o 
  -1  -6  11        8.03        6.59      1.99 o 
   0  -6  11       20.47       27.12      3.34 o 
   1  -6  11        1.64        4.56      1.84 o 
   2  -6  11        1.34        0.00      1.29 o 
   3  -6  11        3.05        5.18      3.26 o 
   4  -6  11       19.92       24.15      5.68 o 
  -8  -5  11        1.37        3.32      2.22 o 
  -7  -5  11       15.90       23.77      3.32 o 
  -6  -5  11       39.14       47.18      4.24 o 
  -5  -5  11        4.63        5.60      1.88 o 
  -4  -5  11       24.94       28.81      3.45 o 
  -3  -5  11       43.38       43.78      4.03 o 
  -2  -5  11       32.19       36.84      3.69 o 
  -1  -5  11       42.36       39.91      3.74 o 
   0  -5  11       22.36       20.52      2.90 o 
   1  -5  11        0.13        1.57      1.28 o 
   2  -5  11        5.72        6.52      3.51 o 
   3  -5  11        0.08        2.51      2.67 o 
   4  -5  11       10.19        6.35      3.76 o 
  -8  -4  11        3.91        5.68      2.76 o 
  -7  -4  11        3.33        3.92      2.04 o 
  -6  -4  11       16.83       22.08      3.11 o 
  -5  -4  11       59.77       65.77      4.27 o 
  -4  -4  11       10.77        9.56      2.30 o 
  -3  -4  11       37.18       41.83      3.79 o 
  -2  -4  11       39.11       41.31      3.71 o 
  -1  -4  11        0.17        0.34      1.25 o 
   0  -4  11        2.68        3.41      1.48 o 
   1  -4  11       14.48       12.90      2.95 o 
   2  -4  11       22.26       17.96      4.85 o 
   3  -4  11        2.27        4.60      3.09 o 
   4  -4  11        1.85        0.00      2.09 o 
  -9  -3  11        5.26        6.18      3.26 o 
  -8  -3  11        3.24        4.51      2.92 o 
  -7  -3  11        1.63        0.08      1.67 o 
  -6  -3  11        3.41        6.35      3.26 o 
  -5  -3  11       25.21       22.14      3.04 o 
  -4  -3  11        9.06        9.90      2.22 o 
  -3  -3  11        3.64        4.43      1.72 o 
  -2  -3  11        1.57        3.36      1.63 o 
  -1  -3  11        2.39        2.35      1.20 o 
   0  -3  11       29.28       24.02      2.57 o 
   1  -3  11       34.19       32.59      6.02 o 
   2  -3  11        5.04        9.02      3.84 o 
   3  -3  11        7.64        3.18      2.84 o 
   4  -3  11        6.28        8.61      3.84 o 
  -9  -2  11        3.17        3.93      2.76 o 
  -8  -2  11        0.05        0.00      1.84 o 
  -7  -2  11        0.02        1.75      2.51 o 
  -6  -2  11       11.02       17.21      4.76 o 
  -5  -2  11       11.24        5.26      3.09 o 
  -4  -2  11        7.27        9.65      2.57 o 
  -3  -2  11       83.30       79.03      4.28 o 
  -2  -2  11      103.82       91.40      3.84 o 
  -1  -2  11       23.38       21.39      2.31 o 
   0  -2  11        0.25        4.01      2.51 o 
   1  -2  11        0.04        1.50      2.42 o 
   2  -2  11        1.14        0.00      2.51 o 
   3  -2  11        8.04        9.86      3.76 o 
   4  -2  11        2.89        5.35      3.34 o 
  -9  -1  11        0.65        1.67      2.76 o 
  -8  -1  11       16.33       18.55      5.35 o 
  -7  -1  11       10.25        4.85      3.18 o 
  -6  -1  11       15.88       18.80      4.85 o 
  -5  -1  11       40.56       40.61      6.35 o 
  -4  -1  11        1.70        2.17      2.26 o 
  -3  -1  11        0.18        0.25      1.92 o 
  -2  -1  11       26.20       29.53      3.28 o 
  -1  -1  11       45.80       43.78      6.18 o 
   0  -1  11       29.13       23.31      5.18 o 
   1  -1  11        3.16        2.67      2.67 o 
   2  -1  11        6.06        6.35      3.43 o 
   3  -1  11        5.89        3.76      2.92 o 
  -9   0  11        2.58        5.51      3.26 o 
  -8   0  11        0.58        1.42      2.51 o 
  -7   0  11       20.90       24.31      5.77 o 
  -6   0  11       47.47       57.32      6.85 o 
  -5   0  11       51.05       45.45      6.52 o 
  -4   0  11       37.53       33.34      5.60 o 
  -3   0  11        8.84        6.27      3.55 o 
  -2   0  11        0.04        1.09      1.92 o 
  -1   0  11        0.05        0.00      2.09 o 
   0   0  11        2.23        1.59      2.59 o 
   1   0  11        0.78        1.09      2.51 o 
   2   0  11        8.00        5.10      3.01 o 
   3   0  11        7.57       10.03      3.84 o 
  -9   1  11       11.58       15.96      4.93 o 
  -8   1  11        0.19        0.00      2.34 o 
  -7   1  11        5.13        7.69      3.59 o 
  -6   1  11        9.45       16.54      4.76 o 
  -5   1  11       15.97       16.54      4.43 o 
  -4   1  11        6.33        2.30      3.18 o 
  -3   1  11        6.50        6.49      2.21 o 
  -2   1  11       48.51       41.61      6.27 o 
  -1   1  11       39.94       36.26      6.35 o 
   0   1  11        0.56        3.84      2.76 o 
   1   1  11        2.66        2.67      3.01 o 
   2   1  11        0.23        1.34      2.26 o 
  -9   2  11        3.61        6.18      3.43 o 
  -8   2  11        2.02        1.92      2.59 o 
  -7   2  11        7.87        9.69      4.01 o 
  -6   2  11       49.78       47.96      6.94 o 
  -5   2  11       32.33       30.28      7.35 o 
  -4   2  11        8.70       11.06      2.68 o 
  -3   2  11        2.71        3.84      2.59 o 
  -2   2  11        0.71        1.84      2.34 o 
  -1   2  11        0.74        0.00      2.01 o 
   0   2  11        0.06        3.34      2.76 o 
   1   2  11        0.04        2.76      2.67 o 
  -9   3  11        1.39        3.01      2.92 o 
  -8   3  11       16.63       22.56      5.77 o 
  -7   3  11        7.59        6.94      3.68 o 
  -6   3  11        1.79        4.30      2.08 o 
  -5   3  11        9.91       11.20      2.81 o 
  -4   3  11        1.95        5.43      3.01 o 
  -3   3  11        4.01        5.10      3.01 o 
  -2   3  11       14.76       18.05      4.76 o 
  -1   3  11       14.53       13.20      4.51 o 
   0   3  11        7.71        9.53      4.09 o 
   1   3  11        0.00        0.00      2.09 o 
  -8   4  11        0.00        2.17      2.92 o 
  -7   4  11       22.18       26.99      6.18 o 
  -6   4  11       29.52       41.16      4.76 o 
  -5   4  11        2.52        4.34      2.67 o 
  -4   4  11        2.09        7.02      3.26 o 
  -3   4  11        1.53        6.18      3.18 o 
  -2   4  11        0.00        1.67      2.51 o 
  -1   4  11        0.21        0.67      2.17 o 
  -7   5  11       25.50       26.03      4.22 o 
  -6   5  11        1.11        5.10      3.01 o 
  -5   5  11        7.09        9.86      3.59 o 
  -4   5  11       12.30        8.10      3.76 o 
  -3   5  11        7.89       10.86      4.51 o 
  -2  -8  12        6.63        9.42      2.48 o 
  -1  -8  12        2.65        4.67      2.19 o 
  -4  -7  12        7.05       11.05      2.62 o 
  -3  -7  12        0.75        1.81      1.70 o 
  -2  -7  12        0.18        0.00      1.59 o 
  -1  -7  12        4.72        4.58      1.94 o 
   0  -7  12       12.10       13.10      2.84 o 
   1  -7  12        1.84        5.11      2.07 o 
  -6  -6  12        1.49        2.89      1.80 o 
  -5  -6  12        1.42        0.38      1.71 o 
  -4  -6  12        0.93        1.76      1.50 o 
  -3  -6  12       19.75       23.28      3.44 o 
  -2  -6  12       15.57       14.73      2.79 o 
  -1  -6  12        2.00        0.00      1.41 o 
   0  -6  12        2.37        2.84      1.77 o 
   1  -6  12        2.15        4.71      2.05 o 
   2  -6  12        0.06        3.93      3.34 o 
  -6  -5  12        1.95        3.27      1.89 o 
  -5  -5  12        9.58        9.77      2.40 o 
  -4  -5  12       37.39       47.19      4.40 o 
  -3  -5  12       20.27       26.43      3.45 o 
  -2  -5  12        3.89        4.35      1.80 o 
  -1  -5  12        1.97        0.55      1.47 o 
   0  -5  12        1.09        3.10      1.72 o 
   1  -5  12        1.47        0.25      2.67 o 
   2  -5  12        2.13        3.01      2.59 o 
  -7  -4  12        7.43        8.61      4.01 o 
  -6  -4  12        0.30        1.61      1.88 o 
  -5  -4  12        0.56        0.45      1.50 o 
  -4  -4  12        1.51        2.73      1.72 o 
  -3  -4  12        0.77        1.16      1.42 o 
  -2  -4  12        1.76        2.79      1.65 o 
  -1  -4  12        0.38        1.02      1.41 o 
   0  -4  12        4.39        4.18      2.92 o 
   1  -4  12        4.73        0.67      2.59 o 
   2  -4  12        0.06        3.09      2.92 o 
  -8  -3  12        5.33       10.19      4.18 o 
  -7  -3  12        0.17        0.00      1.92 o 
  -6  -3  12        2.72        1.25      2.34 o 
  -5  -3  12       10.78        7.44      3.51 o 
  -4  -3  12       30.66       38.80      3.82 o 
  -3  -3  12       38.30       38.86      3.78 o 
  -2  -3  12        9.14        7.66      2.05 o 
  -1  -3  12        3.68        3.73      1.67 o 
   0  -3  12       10.74        5.77      3.34 o 
   1  -3  12        0.60        3.09      2.67 o 
   2  -3  12        0.41        0.00      2.42 o 
  -8  -2  12        8.86       16.88      5.18 o 
  -7  -2  12       18.10       24.31      6.02 o 
  -6  -2  12        0.29        1.09      2.42 o 
  -5  -2  12       16.90       21.56      5.43 o 
  -4  -2  12       10.87        8.94      3.59 o 
  -3  -2  12        0.73        0.67      2.01 o 
  -2  -2  12        0.19        0.00      1.25 o 
  -1  -2  12        2.59        1.75      2.34 o 
   0  -2  12        0.57        0.00      2.01 o 
   1  -2  12        1.54        0.17      2.26 o 
   2  -2  12        0.76        0.00      2.26 o 
  -8  -1  12        0.27        3.09      2.76 o 
  -7  -1  12        6.77        6.10      3.59 o 
  -6  -1  12       23.56       28.99      6.10 o 
  -5  -1  12        4.78        8.10      3.34 o 
  -4  -1  12        0.02        0.00      2.09 o 
  -3  -1  12        0.04        1.25      2.34 o 
  -2  -1  12        0.69        0.17      2.09 o 
  -1  -1  12        8.03       12.37      4.09 o 
   0  -1  12        8.63       10.53      3.93 o 
   1  -1  12        0.07        5.18      3.01 o 
  -8   0  12        5.88        5.10      3.43 o 
  -7   0  12       11.57        9.86      4.09 o 
  -6   0  12        0.08        2.84      2.67 o 
  -5   0  12        7.85        5.60      3.26 o 
  -4   0  12        6.24       11.45      4.09 o 
  -3   0  12        1.96        0.84      2.09 o 
  -2   0  12        2.81        0.75      2.42 o 
  -1   0  12        0.01        1.09      2.34 o 
   0   0  12        6.88        6.68      3.26 o 
   1   0  12        5.58        4.26      3.09 o 
  -8   1  12        4.25        2.92      3.01 o 
  -7   1  12        1.72        3.68      3.43 o 
  -6   1  12       29.18       26.07      5.85 o 
  -5   1  12       18.01       11.45      4.26 o 
  -4   1  12        0.50        0.50      2.09 o 
  -3   1  12       16.41       17.88      4.68 o 
  -2   1  12       12.51       12.87      4.26 o 
  -1   1  12        1.23        3.51      2.76 o 
   0   1  12        1.07        2.92      2.76 o 
  -7   2  12        0.01        0.00      2.34 o 
  -6   2  12        1.24        3.09      2.76 o 
  -5   2  12        6.20       12.78      4.34 o 
  -4   2  12        7.01        7.35      3.59 o 
  -3   2  12        3.21        4.68      3.09 o 
  -2   2  12        0.09        0.67      2.34 o 
  -1   2  12        6.61        3.59      2.92 o 
  -7   3  12       26.91       38.85      7.19 o 
  -6   3  12       33.34       45.87      7.27 o 
  -5   3  12        4.58       12.12      4.18 o 
  -4   3  12        3.40        2.59      2.84 o 
  -3   3  12        2.13        5.10      2.76 o 
  -2   3  12        0.20        1.59      2.17 o 
  -4  -5  13        9.44       10.88      2.60 o 
  -3  -5  13        0.81        2.29      1.72 o 
  -2  -5  13        0.37        1.65      1.72 o 
  -1  -5  13        1.67        4.69      2.07 o 
  -5  -4  13        8.44        7.63      2.73 o 
  -4  -4  13        0.03        0.00      1.88 o 
  -3  -4  13        1.05        0.59      1.59 o 
  -2  -4  13        3.80        2.18      1.68 o 
  -1  -4  13        4.64        4.60      3.76 o 
  -6  -3  13        0.04        3.18      2.67 o 
  -5  -3  13       14.22       16.63      5.26 o 
  -4  -3  13       17.09       17.63      5.26 o 
  -3  -3  13        0.53        0.00      1.59 o 
  -2  -3  13        1.35        3.32      1.84 o 
  -6  -2  13        8.83       11.87      4.68 o 
  -5  -2  13        9.65       12.62      4.43 o 
  -4  -2  13        2.74        7.35      3.59 o 
  -3  -2  13        0.02        2.76      2.67 o 
  -6  -1  13        0.18        0.58      2.34 o 
  -5  -1  13        2.11        0.00      2.42 o 
  -4  -1  13        1.25        4.09      2.92 o 
  -1  -1  13        2.68        2.92      2.92 o 
  -6   0  13        0.28        2.17      2.76 o 
  -5   0  13        0.24        2.42      2.67 o 
  -2   0  13        0.72        0.00      2.17 o 
                                                 
